# Supplementary material for: Effect of the COVID-19 Pandemic on Resting-State Brain Activity in Individuals with Tinnitus
Source: Brain Sci. 2024 Feb 12;14(2):174. doi: 10.3390/brainsci14020174 (PMC10886959; doi:10.3390/brainsci14020174)
Supplement: Supplementary file 1 [file brainsci-14-00174-s001.zip]

Archive with 1 entries (1 files):
- brainsci-2853902-supplementary.xlsx
