# Supplementary material for: Effect of the COVID-19 Pandemic on Resting-State Brain Activity in Individuals with Tinnitus
Source: Brain Sci. 2024 Feb 12;14(2):174. doi: 10.3390/brainsci14020174 (PMC10886959; doi:10.3390/brainsci14020174)
Supplement: Supplementary file 1 [file brainsci-14-00174-s001.zip › brainsci-2853902-supplementary.xlsx]

## Sheet: Delta
	Number	Number_group	gender	age	group	Fp1_AvW_Delta_EO	Fp2_AvW_Delta_EO	F7_AvW_Delta_EO	F3_AvW_Delta_EO	Fz_AvW_Delta_EO	F4_AvW_Delta_EO	F8_AvW_Delta_EO	T3_AvW_Delta_EO	C3_AvW_Delta_EO	Cz_AvW_Delta_EO	C4_AvW_Delta_EO	T4_AvW_Delta_EO	T5_AvW_Delta_EO	P3_AvW_Delta_EO	Pz_AvW_Delta_EO	P4_AvW_Delta_EO	T6_AvW_Delta_EO	O1_AvW_Delta_EO	O2_AvW_Delta_EO		Fp1_AvW_Delta_EC	Fp2_AvW_Delta_EC	F7_AvW_Delta_EC	F3_AvW_Delta_EC	Fz_AvW_Delta_EC	F4_AvW_Delta_EC	F8_AvW_Delta_EC	T3_AvW_Delta_EC	C3_AvW_Delta_EC	Cz_AvW_Delta_EC	C4_AvW_Delta_EC	T4_AvW_Delta_EC	T5_AvW_Delta_EC	P3_AvW_Delta_EC	Pz_AvW_Delta_EC	P4_AvW_Delta_EC	T6_AvW_Delta_EC	O1_AvW_Delta_EC	O2_AvW_Delta_EC
EO=eyes open	1	1	female	45	study	1.576	0.595	0.879	1.625	1.187	0.668	0.589	0.75	3.822	1.448	1.518	2.341	2.994	3.325	1.54	5.031	0.99	2.961	4.308		1.988	1.871	2.501	2.627	1.795	0.608	2.162	2.758	4.465	1.236	1.333	1.066	4.815	5.399	1.571	1.254	1.347	4.61	4.255
EC=eyes closed	2	2	male	39	study	0.295	0.116	0.937	1.268	1.595	1.739	1.119	2.145	0.985	0.495	0.344	3.653	0.761	0.42	0.614	0.398	1.612	5.181	3.951		0.196	0.484	2.107	1.081	1.443	1.594	1.298	1.022	1.485	0.499	0.376	3.954	0.975	0.445	0.66	0.49	0.96	3.189	3.305
	3	3	female	60	study	0.527	1.362	1.577	1.001	0.931	1.349	1.529	1.414	0.331	0.785	0.71	0.701	1.12	0.526	0.434	0.256	0.931	0.782	1.083		0.321	0.662	0.661	1.29	0.694	0.834	0.657	0.177	0.394	0.585	0.657	1.527	0.968	0.596	0.493	0.271	0.792	0.755	1.155
	4	4	female	48	study	1.144	0.374	1.121	0.789	1.138	1.672	0.941	2.606	0.739	0.84	0.862	2.477	1.634	1.636	0.682	1.431	1.024	2.672	2.363		0.804	1.026	1.116	0.612	0.977	0.835	1.11	1.195	0.936	0.621	0.514	1.369	1.025	1.197	0.705	1.042	1.124	0.841	1.28
	5	5	male	44	study	1.014	0.551	1.088	0.63	0.875	0.724	0.658	0.687	0.381	0.757	0.368	0.411	1.06	0.659	1.489	0.426	0.589	1.313	1.059		0.52	1.42	1.31	0.82	1.17	1.23	1.34	1.23	0.64	0.91	0.64	0.69	1.88	1.02	0.88	0.58	0.94	1.56	1.08
	6	6	female	29	study	1.362	1.615	2.096	1.195	1.233	1.079	1.798	2.18	1.12	1.872	1.017	3.109	2.915	1.933	1.811	1.232	1.86	2.719	3.891		1.72	1.62	2.17	1.18	1.13	1.14	1.93	1.47	1.05	2.07	1.21	2.51	2.43	1.56	1.7	1.28	2.35	1.75	2.43
	7	7	male	31	study	0.48	0.23	2.19	1.03	0.8	0.63	0.31	0.98	1.11	0.81	0.79	2.57	1.84	2.15	0.97	1.42	1.3	2.91	2.34		0.85	0.92	1.68	0.82	0.56	0.76	0.89	1.49	0.94	0.9	0.81	1.68	1.57	1.42	1.09	1.27	1.14	3.07	2.28
	8	8	male	56	study	0.538	0.668	0.961	0.548	1.425	0.773	1.218	0.882	1.607	1.938	0.767	1.678	0.729	0.961	1.565	0.696	0.715	2.367	1.879		0.51	0.63	0.78	0.52	1.33	0.67	1.1	1.53	1.08	1.12	0.62	1.55	0.76	0.93	0.99	0.68	0.74	1.37	1.18
	9	9	male	40	study	6.29	6.35	2.23	2.07	1.42	1.63	3.33	2.43	0.8	1.04	1.04	2	2.41	1.75	1.54	2.19	2.99	7.84	3.74		4.61	2.11	2.58	3.02	1.69	2.48	0.97	2.72	1.17	1.83	1.99	2.52	4.37	1.4	1.38	2.85	5.71	3.9	3.15
	10	10	male	63	study	0.426	0.15	1.231	0.448	0.675	0.408	0.652	1.138	0.345	0.905	0.397	0.774	0.665	0.389	0.456	0.46	0.787	0.768	0.761		1.13	1.29	1.52	0.35	0.52	0.62	2.3	0.8	0.43	1.13	0.48	0.42	0.89	0.76	0.49	0.56	1.14	1.27	1.48
	11	11	male	46	study	0.583	1.388	2.1	0.811	0.837	0.693	1.426	0.586	0.691	1.411	1.024	1.678	2.434	0.748	1.087	3.387	1.347	4.877	1.928		1.39	2.11	0.94	0.65	0.7	0.36	0.69	0.51	0.59	1.21	0.71	1.73	2.58	0.73	0.68	1.2	1.27	3.82	2.12
	12	12	female	40	study	0.853	0.437	2.262	1.051	3.578	1.042	1.585	4.746	1.524	1.728	2.599	1.425	1.486	2.186	2.987	2.005	1.175	2.192	3.377		1.497	1.484	1.407	0.804	1.61	0.847	1.543	0.98	1.55	1.152	2.249	0.634	2.306	2.175	2.322	1.47	1.879	1.429	2.789
	13	13	male	57	study	2.869	0.77	1.386	0.644	1.053	0.836	1.109	1.089	0.574	1.45	0.814	1.052	1.245	0.898	1.311	1.083	0.679	1.998	2.228		0.62	0.26	2.11	0.6	0.73	0.83	0.31	1.69	0.38	0.72	0.84	1.12	1.47	0.79	1.01	0.88	0.82	1.27	1.52
	14	14	male	49	study	0.676	0.392	1.613	0.421	0.63	0.735	0.901	0.978	0.448	1.698	0.447	1.49	1.3	0.543	0.531	0.664	0.731	0.88	0.967		0.58	0.29	0.773	0.592	0.683	0.645	0.38	0.447	0.424	0.825	0.136	0.858	1.076	0.482	0.402	0.623	1.282	0.865	1.09
	15	15	male	45	study	0.868	0.898	0.443	0.545	1.135	1.124	0.846	0.567	0.637	1.115	0.756	0.185	0.977	0.842	1.423	1.063	2.498	4.69	5.622		1.07	0.66	1.73	0.61	1.19	1.44	1.63	0.85	0.59	1.39	0.69	1.23	1.22	1.01	2.07	1.41	2.68	3.39	4.49
	16	16	female	61	study	1.729	2.609	1.94	1.672	0.931	1	0.757	2.86	1.237	2.312	0.85	0.839	1.08	0.872	2.659	1.199	1.051	3.277	2.442		0.54	0.88	1.22	0.7	0.87	0.7	1.03	0.76	0.78	1.04	0.94	2.53	0.99	0.73	0.85	0.78	1.11	1.32	1.05
	17	17	male	44	study	0.543	0.125	1.081	0.408	0.63	0.499	1.268	0.946	0.243	0.909	0.479	0.463	0.666	0.496	0.634	0.371	0.577	0.663	0.554		0.32	0.506	0.562	0.276	0.541	0.376	0.615	0.418	0.081	0.553	0.214	0.582	0.386	0.352	0.434	0.295	0.343	0.449	0.375
	18	18	male	73	study	1.995	0.371	0.186	0.485	0.759	0.463	0.526	0.416	0.691	1.583	0.434	0.751	0.886	0.682	1.167	0.574	0.865	2.249	2.084		2.754	0.886	2.204	0.868	0.87	0.743	2.747	0.427	1.084	1.254	0.535	0.962	1.288	1.172	1.181	1.518	1.501	2.505	2.669
	19	19	female	70	study	0.671	0.341	1.057	0.633	0.647	0.744	0.646	0.25	1.041	0.599	0.46	0.36	1.692	0.652	0.588	0.566	1.038	1.22	1.12		2.046	0.774	1.226	0.956	0.629	0.222	0.918	0.691	0.694	0.71	0.556	2.965	1.141	0.628	0.757	0.797	1.39	1.221	0.887
	20	20	female	70	study	1.366	1.427	2.291	1.069	0.641	1.682	2.278	1.473	1.081	1.808	1.597	3.264	1.554	0.976	1.313	1.472	1.051	1.755	1.975		0.89	0.95	0.86	0.93	1.5	1.41	1.41	0.56	0.79	1.12	1.1	2.48	2.04	1.08	1.01	1.38	1.57	1.44	1.88
	21	21	male	67	study	0.343	0.185	0.136	0.571	0.523	0.463	0.528	0.8	0.399	0.49	0.435	0.884	0.718	0.541	0.471	0.614	0.138	1.581	1.144		0.776	0.921	0.492	0.49	0.536	0.633	1.223	0.792	0.37	0.444	0.43	0.316	0.667	0.481	0.382	0.517	0.173	0.678	0.631
	22	22	male	55	study	0.774	0.943	0.985	1.463	0.757	0.987	0.926	0.548	0.452	0.866	0.363	0.994	0.858	1.153	0.756	1.475	1.003	2.154	1.211		0.15	0.56	0.65	0.76	0.7	0.77	0.68	0.99	0.41	1.03	0.41	0.9	1.18	0.84	0.51	0.61	0.65	1.09	0.99
	23	23	male	27	study	0.905	4.363	1.345	3.207	2.161	1.713	2.659	2.086	1.264	2.007	1.375	3.67	2.766	1.181	1.824	1.665	4.434	3.562	6.113		2.13	4.93	3.19	3.75	1.8	1.3	0.95	1.52	1.1	1.74	1.38	1.27	2.05	1.05	1.45	1.53	3.41	3.11	3.03
	24	24	male	33	study	0.992	0.986	0.28	0.822	0.822	0.771	0.53	0.342	0.673	0.749	0.587	0.973	1.121	0.887	0.777	0.71	1.025	1.799	1.683		0.648	0.27	0.15	0.708	0.588	0.524	0.536	1.485	1.113	0.543	0.244	0.485	0.895	0.493	0.605	0.65	0.824	1.086	1.143
	25	1	female	49	control	0.211	0.365	0.292	1.862	0.745	0.391	0.561	1.541	0.744	0.718	0.502	0.802	1.57	0.526	0.607	0.481	1.734	1.551	2.102		0.461	0.577	0.789	1.08	0.657	0.574	2.476	0.59	0.728	0.638	0.498	1.223	1.169	0.507	0.556	0.456	1.347	0.912	0.975
	26	2	female	44	control	0.297	0.838	1.121	0.491	0.599	0.683	1.983	0.654	0.548	0.382	0.46	0.775	1.139	0.407	0.47	0.574	0.967	2.009	0.996		0.932	1.033	0.885	0.534	0.514	0.536	1.842	0.819	0.676	0.498	0.22	1.452	1.143	0.474	0.458	0.452	0.971	1.297	0.81
	27	3	female	55	control	0.915	0.976	1.845	0.854	0.985	0.728	2.485	1.62	0.685	1.012	0.54	1.605	0.146	0.491	0.846	0.602	0.754	1.199	1.568		0.53	1.13	2.46	0.83	0.92	0.72	0.91	2.64	0.5	0.77	0.68	0.25	1.88	0.69	0.68	0.83	1.55	1.77	2.23
	28	4	female	70	control	1.264	0.37	1.058	0.407	1.36	0.727	0.391	0.317	1.842	1.199	0.806	1.095	1.713	1.128	0.729	0.533	1.169	1.899	2.192		1.109	1.158	1.254	0.802	0.964	0.819	0.527	0.489	1.181	0.528	0.567	0.787	1.752	0.933	0.821	0.684	1.343	1.581	1.325
	29	5	female	30	control	1.779	0.892	2.515	4.733	2.194	4.044	2.48	1.31	6.023	7.464	1.747	1.337	3.552	3.451	5.083	4.866	2.459	4.14	6.605		1.5	0.65	4	2.7	1.62	3.61	1.17	2.1	3.17	5.39	1.69	3.37	2.62	2.5	4.07	3.15	1.91	2.84	3.56
	30	6	female	44	control	1.98	0.529	0.704	1.883	0.662	0.326	2.036	0.237	0.463	1.381	0.399	0.962	1.151	0.465	0.242	0.299	1.143	1.893	1.908		2.759	0.592	1.264	0.844	0.618	0.94	2.145	0.496	0.303	1.205	0.848	1.131	1.018	0.755	1.318	2.066	0.977	1.671	1.731
	31	7	male	63	control	1.03	0.235	0.713	0.765	0.575	0.216	0.408	0.802	0.756	0.581	0.465	0.431	0.249	0.352	0.397	0.303	0.742	1.867	0.923		0.182	0.167	0.391	0.163	0.39	0.242	0.314	0.66	0.299	0.554	0.342	0.516	0.25	0.492	0.374	0.415	0.382	0.83	0.685
	32	8	male	39	control	1.09	1	2.82	1.52	1.63	1.76	1.51	3.88	0.85	1.75	0.84	1.19	2.63	1.7	1.88	1.24	1.86	2.99	2.99		1.45	0.9	3.03	1.37	1.61	1.74	2.08	1.77	0.58	1.36	0.78	1.25	3.2	1.46	1.62	1.33	1.82	2.95	2.86
	33	9	male	52	control	0.246	0.555	0.128	0.458	0.535	0.363	0.921	0.434	0.521	0.751	0.679	0.757	0.959	0.888	0.526	0.4	0.747	0.977	0.709		0.3	0.5	0.62	0.7	2.12	2.46	1.81	1.79	1.34	0.85	13.37	2.58	2.92	1.49	1.49	0.99	1.21	1.87	1.61
	34	10	male	41	control	0.704	0.554	1.432	0.877	0.579	1.264	1.036	1.877	1.321	1.541	1.432	1.268	2.351	1.778	1.208	1.017	3.339	1.401	2.075		0.99	0.555	1.466	0.893	2.126	0.837	0.733	0.687	0.549	1.196	1.183	0.652	1.648	1.079	1.06	0.862	1.302	1.382	2.074
	35	11	male	39	control	1.656	1.132	2.805	1.332	1.648	1.814	1.894	1.081	0.252	1.605	0.921	1.246	1.136	0.842	1.734	1.241	0.714	2.126	1.147		2.414	0.687	1.889	0.69	1.083	1.2	1.254	1.176	0.296	1.469	0.768	1.093	0.862	0.597	1.248	0.897	0.724	1.716	1.031
	36	12	male	57	control	0.364	0.423	1.125	0.419	0.722	0.961	0.716	0.636	0.889	0.621	0.476	0.707	1.106	0.547	0.555	0.986	1.005	1.689	1.362		0.62	0.75	1.45	0.36	0.63	1.01	0.65	0.52	1.83	0.61	0.42	0.8	1.03	0.51	0.65	1.35	0.88	0.88	0.77
	37	13	male	66	control	0.287	0.442	0.321	1.224	1.815	1.334	1.864	0.574	2.186	1.864	1.147	1.648	0.882	1.484	2.035	1.152	0.673	3.828	4.086		0.51	1.5	1.01	1.2	1.65	1.24	0.92	0.57	3.21	1.62	1.52	1.33	2.7	1.91	2.08	1.78	2.98	2.48	2.17
	38	14	male	35	control	0.342	0.291	0.68	0.411	0.865	0.486	0.568	1.186	0.562	1.317	0.272	0.376	2.886	0.931	1.373	1.129	1.031	1.772	2.049		1.26	0.57	1.51	0.75	1.01	1.2	1.38	1.45	1.33	1.42	0.99	1.07	4.27	0.72	2	1.11	1.97	2.87	1.91
	39	15	male	69	control	1.39	1.03	0.68	1.26	0.88	1.49	1.81	0.27	0.84	1.17	0.96	0.64	0.75	1.6	1.72	0.63	0.71	0.94	0.56		1.55	2.49	1.3	0.93	0.9	1.74	2.21	0.86	0.78	1.37	1.04	0.87	0.75	1.19	1.2	0.58	0.68	1.06	0.37
	40	16	male	60	control	0.231	0.237	0.15	0.183	1.059	0.398	0.664	0.177	0.166	0.504	0.286	0.213	0.802	0.254	0.433	0.606	0.536	1.64	0.557		0.58	0.28	0.6	0.53	1.01	0.43	0.26	0.37	0.36	0.54	0.33	0.73	0.96	0.42	0.5	0.67	0.65	1.47	1.62
	41	17	male	65	control	0.654	0.351	0.467	0.571	0.664	1.818	1.41	0.816	1.08	0.782	0.452	0.704	1.136	1.15	0.801	4.41	3.6	3.695	3.715		0.592	0.246	1.24	0.543	0.49	0.321	0.48	1.206	0.617	0.522	0.618	0.239	0.66	0.997	1.053	1.169	2.772	2.998	1.521
	42	18	male	52	control	0.843	0.376	1.966	0.747	0.818	0.622	1.931	0.299	0.948	1.038	0.599	2.681	1.117	0.731	0.871	0.502	0.984	1.232	1.782		1.39	1.3	0.34	0.83	1.17	0.85	0.91	1.4	0.95	1.08	0.64	2.12	1.45	0.89	1.04	0.73	1.19	1.74	1.65
	43	19	male	43	control	0.274	0.263	1.985	0.672	0.298	0.946	0.909	0.897	0.7	1.598	0.79	0.877	0.359	0.617	1.467	0.859	1.082	0.916	1.274		2.637	2.209	6.222	2.661	3.44	2.388	3.397	2.083	1.222	4.657	1.811	2.617	2.265	1.101	2.226	1.641	1.804	1.998	2.005
	44	20	male	33	control	0.778	0.706	1.324	1.312	0.764	0.814	1.054	1.297	0.536	0.988	0.527	1.801	1.197	0.877	1.087	0.796	1.324	3.752	2.086		1.222	1.138	1.68	1.161	0.885	0.986	0.682	2.996	0.59	1.002	0.62	1.288	1.98	0.465	0.719	1.129	1.461	4.506	2.079
	45	21	male	43	control	0.214	0.701	0.506	0.454	0.693	0.882	0.936	0.353	0.45	1.228	0.5	0.952	2.3	1.926	0.606	1.101	1.936	1.541	1.265		1.204	1.11	1.175	0.452	0.735	2.808	0.892	2.177	0.505	1.004	0.525	2.217	4.178	1.581	0.622	0.879	1.53	1.696	1.367
	46	22	male	34	control	0.78	0.72	1.59	1.31	1.31	2.11	4.14	1.19	1.64	2.66	0.91	0.98	1.28	1.88	2.31	1.36	2.05	2.66	2.63		0.65	0.92	1.21	0.84	1.45	0.91	1.52	2.4	1.24	2.5	1.13	1.38	1.97	1.53	1.71	1.76	2.92	2.56	2.82
	47	23	male	54	control	0.849	0.386	1.113	0.429	0.28	0.934	1.335	1.486	0.532	0.987	0.648	1.345	0.631	0.916	1.006	0.943	0.536	1.197	0.933		0.62	0.53	1.02	0.8	0.76	0.5	0.53	1.18	0.52	0.9	0.6	1.27	0.79	1.03	1.08	1.05	0.86	0.85	0.97
	48	24	female	54	control	0.52	0.34	1.66	1.09	1.02	1.25	0.46	0.89	1.03	1.32	0.9	0.56	1.4	1.73	1.12	0.97	1.13	2.83	5.15		2.22	1.54	1.54	0.84	0.67	0.64	2.45	0.84	0.79	1.16	0.76	1.61	1.82	2.55	1.38	1.14	1.45	2.11	3.25
	49	25	female	35	control	0.161	0.516	0.122	0.296	0.281	0.44	0.178	0.171	0.191	0.286	0.236	0.127	0.419	0.371	0.267	0.302	0.408	0.554	0.616		0.39	0.87	0.25	0.38	0.35	0.5	0.41	0.62	0.25	0.35	0.31	0.92	0.57	0.51	0.37	0.33	0.7	0.7	0.76
	50	26	female	60	control	1.452	0.765	0.364	0.703	1.06	1.026	0.505	1.425	0.649	0.873	0.971	1.2	0.923	0.572	0.862	0.791	0.638	3.496	2.748		0.262	0.435	0.085	0.357	0.624	0.745	0.3	0.704	0.455	0.67	0.464	0.273	0.874	0.555	0.464	0.391	0.687	0.844	0.962

## Sheet: Theta
Number	Number_group	Fp1_AvW_Theta_EO	Fp2_AvW_Theta_EO	F7_AvW_Theta_EO	F3_AvW_Theta_EO	Fz_AvW_Theta_EO	F4_AvW_Theta_EO	F8_AvW_Theta_EO	T3_AvW_Theta_EO	C3_AvW_Theta_EO	Cz_AvW_Theta_EO	C4_AvW_Theta_EO	T4_AvW_Theta_EO	T5_AvW_Theta_EO	P3_AvW_Theta_EO	Pz_AvW_Theta_EO	P4_AvW_Theta_EO	T6_AvW_Theta_EO	O1_AvW_Theta_EO	O2_AvW_Theta_EO		Fp1_AvW_Theta_EC	Fp2_AvW_Theta_EC	F7_AvW_Theta_EC	F3_AvW_Theta_EC	Fz_AvW_Theta_EC	F4_AvW_Theta_EC	F8_AvW_Theta_EC	T3_AvW_Theta_EC	C3_AvW_Theta_EC	Cz_AvW_Theta_EC	C4_AvW_Theta_EC	T4_AvW_Theta_EC	T5_AvW_Theta_EC	P3_AvW_Theta_EC	Pz_AvW_Theta_EC	P4_AvW_Theta_EC	T6_AvW_Theta_EC	O1_AvW_Theta_EC	O2_AvW_Theta_EC
1	1	1.06	0.393	0.491	0.735	0.753	0.407	0.417	0.317	1.635	1.086	0.763	1.369	1.37	1.586	0.845	1.747	0.674	1.374	1.791		1.028	1.235	1.711	0.96	0.915	0.289	1.285	1.56	2.048	0.92	0.682	0.742	1.657	2.008	0.883	0.715	0.741	1.716	1.674
2	2	0.177	0.071	0.374	0.65	0.865	0.844	0.715	1.356	0.557	0.363	0.295	1.609	0.421	0.274	0.322	0.247	0.739	1.764	1.678		0.106	0.337	1.202	0.655	0.784	0.769	0.785	0.333	0.68	0.366	0.266	1.404	0.498	0.285	0.418	0.308	0.611	1.037	1.273
3	3	0.239	0.51	0.735	0.531	0.721	0.723	0.889	0.776	0.294	0.577	0.466	0.358	0.831	0.382	0.247	0.225	0.66	0.768	0.879		0.215	0.321	0.318	0.621	0.608	0.621	0.363	0.106	0.353	0.503	0.377	0.911	0.769	0.388	0.275	0.214	0.595	0.641	0.703
4	4	0.516	0.243	0.814	0.652	0.739	0.765	0.523	1.516	0.469	0.585	0.4	0.929	1.004	0.761	0.43	0.671	0.782	1.906	1.815		0.352	0.496	0.579	0.568	0.804	0.662	0.56	0.655	0.521	0.59	0.331	0.94	0.918	0.633	0.384	0.526	1.134	0.588	0.798
5	5	1.07	0.907	1.139	1.032	1.753	1.272	0.909	0.705	0.766	0.834	0.405	0.691	2.092	0.989	1.1	0.643	0.971	2.085	1.579		1.29	1.85	1.69	1.96	2.69	2.04	1.57	1.51	1.78	1.41	0.9	1.09	4.1	2.01	1.57	1.4	2.21	3.01	2.16
6	6	0.649	0.692	0.913	0.785	0.916	0.805	0.767	1.062	0.841	1.524	0.786	1.207	2.191	0.95	0.957	0.792	1.138	3.102	2.68		0.89	0.86	1.13	0.85	0.89	0.76	0.99	0.97	0.86	1.45	0.81	1.33	1.77	0.94	0.93	0.83	1.45	1.31	1.59
7	7	0.28	0.17	0.9	0.66	0.55	0.62	0.22	0.67	0.92	0.79	0.85	1	1.2	1.3	0.56	1.04	0.78	1.48	1.37		0.54	0.51	0.59	0.59	0.48	0.56	0.5	0.57	0.64	0.81	0.6	0.72	1.13	0.77	0.58	0.69	0.84	1.97	1.44
8	8	0.361	0.437	0.634	0.55	1.482	0.87	0.833	0.908	0.775	1.483	0.681	0.866	0.818	0.776	0.883	0.64	0.737	1.775	1.686		0.38	0.59	0.55	0.56	1.51	0.98	0.88	1.4	0.83	1.31	0.7	0.94	1	0.81	0.72	0.71	0.94	1.32	1.37
9	9	4.64	4.31	1.79	2.23	2.59	2.85	2.14	2.45	0.78	1.4	1.45	2.57	3.04	1.46	1.4	1.76	4.34	3.34	3.11		3.49	2.47	2.59	2.55	2.82	3.34	1.14	3.14	1.28	2.53	2.58	2.18	6.37	1.88	2.36	2.92	6.11	5.27	3.95
10	10	0.332	0.125	1.397	0.431	0.453	0.458	0.475	1.363	0.332	0.446	0.386	0.657	0.762	0.355	0.295	0.436	0.795	1.143	1.018		0.99	0.81	1.1	0.46	0.56	0.71	1.24	0.64	0.66	0.61	0.63	0.28	0.81	0.74	0.52	1.56	3.78	2.09	2
11	11	0.306	0.612	1.161	1.134	1.341	0.823	0.983	0.475	0.55	1.359	0.636	0.995	1.424	0.505	0.638	1.112	1.295	1.77	1.218		0.95	0.95	0.59	1.21	1.54	0.77	0.45	0.49	0.58	1.46	0.6	1.1	2	0.6	0.55	0.89	1.66	1.82	1.51
12	12	0.729	0.39	1.652	1.459	2.434	1.236	0.998	2.589	0.807	1.181	1.139	0.799	0.855	1.002	1.318	0.93	0.67	1.719	2.381		1.156	1.087	0.799	1.012	1.438	0.944	0.81	0.594	0.873	1.066	1.092	0.455	1.68	1.214	1.298	0.923	1.025	1.034	1.421
13	13	1.452	0.482	0.941	0.733	1.599	1.1	0.9	1.144	0.403	1.289	0.857	1.061	1.666	0.62	0.726	0.623	0.745	2.279	1.992		0.55	0.24	1.57	0.7	1.07	0.98	0.29	1.21	0.38	0.78	0.9	0.86	1.63	0.6	0.69	0.68	0.76	1.55	1.43
14	14	0.326	0.282	0.758	0.285	0.553	0.682	0.462	0.721	0.311	0.997	0.384	0.826	1.046	0.483	0.478	0.382	0.846	1.011	0.934		0.313	0.241	0.361	0.456	0.681	0.635	0.261	0.313	0.357	0.754	0.186	0.817	1.562	0.466	0.387	0.311	1.817	1.034	1.3
15	15	0.712	0.517	0.367	0.472	1.306	0.841	0.568	0.55	0.625	1.117	0.697	0.154	1.089	0.512	0.804	0.726	1.517	2.62	3.11		0.61	0.5	1.36	0.73	1.9	1.49	1.18	0.83	0.89	2.13	1.01	1.28	1.51	0.99	1.46	1.15	1.93	2.36	3.01
16	16	0.846	0.972	0.843	0.833	0.49	0.46	0.35	1.382	0.813	1.144	0.416	0.409	0.519	0.459	1.313	0.616	0.643	1.551	1.29		0.22	0.29	0.48	0.33	0.57	0.42	0.41	0.41	0.46	0.62	0.54	1.01	0.85	0.52	0.46	0.43	0.62	0.66	0.78
17	17	0.32	0.101	0.36	0.253	0.443	0.397	0.575	0.42	0.163	0.507	0.274	0.237	0.636	0.242	0.272	0.181	0.412	0.72	0.543		0.211	0.262	0.227	0.208	0.44	0.331	0.268	0.232	0.059	0.387	0.164	0.41	0.478	0.211	0.233	0.185	0.27	0.589	0.368
18	18	1.798	0.294	0.226	0.442	0.609	0.434	0.407	0.546	0.669	1.049	0.324	1.093	0.985	0.948	1.306	0.814	1.134	1.099	1.231		2.697	1.056	1.891	1.128	1.18	1.058	1.621	0.27	1.275	1.392	0.695	1.08	2.947	2.684	1.98	2.045	1.986	2.928	2.874
19	19	0.358	0.26	0.458	0.522	0.437	0.475	0.281	0.154	0.367	0.354	0.358	0.274	0.828	0.443	0.409	0.384	0.674	1.16	1.041		1.374	0.702	0.821	0.679	0.55	0.192	0.611	0.432	0.598	0.62	0.499	1.63	1.983	0.854	0.77	0.789	1.403	1.556	1.135
20	20	0.991	1.033	1.562	1.05	0.665	1.253	1.764	1.28	1.31	1.654	1.696	2.257	1.786	1.165	1.051	1.188	1.226	2.492	2.741		2.1	2.14	2.05	2.5	3.13	3.22	2.91	1.4	4.71	3.95	5.06	4.62	9.94	5.16	3.4	3.9	8.7	4.37	8.66
21	21	0.262	0.208	0.148	0.462	0.417	0.419	0.368	0.513	0.374	0.371	0.419	0.59	0.687	0.449	0.327	0.383	0.079	2.483	1.238		0.614	0.593	0.471	0.516	0.507	0.56	0.784	0.507	0.337	0.379	0.434	0.216	0.742	0.415	0.349	0.489	0.227	0.74	0.93
22	22	0.54	0.463	0.38	0.545	0.503	0.527	0.426	0.235	0.271	0.579	0.253	0.525	0.474	0.62	0.41	0.625	0.644	1.418	0.804		0.1	0.26	0.31	0.46	0.54	0.48	0.35	0.57	0.29	0.67	0.34	0.55	0.99	0.46	0.37	0.44	0.56	1.21	1.06
23	23	0.571	1.372	0.922	1.498	1.945	1.156	1.671	1.166	1.034	1.426	1.022	2.266	1.856	0.949	1.024	1.107	2.786	1.987	2.29		1.68	1.59	2.78	2.04	2.57	1.36	0.66	1.09	1.12	1.73	1.29	1.23	2.53	1.1	1.42	1.85	3.5	3.01	3.45
24	24	0.631	0.684	0.229	0.584	0.655	0.602	0.383	0.287	0.469	0.626	0.46	0.696	0.963	0.637	0.614	0.541	0.787	1.143	0.964		0.311	0.18	0.108	0.498	0.493	0.424	0.347	0.947	0.532	0.475	0.179	0.307	0.731	0.347	0.416	0.414	0.55	0.642	0.507
25	1	0.126	0.172	0.167	0.824	0.575	0.328	0.336	0.676	0.43	0.49	0.397	0.467	0.945	0.408	0.384	0.31	1.153	0.779	1.208		0.32	0.348	0.641	0.824	0.635	0.483	1.53	0.295	0.496	0.538	0.447	0.731	0.877	0.364	0.36	0.364	1.048	0.694	0.95
26	2	0.159	0.428	0.58	0.382	0.408	0.439	1.031	0.329	0.431	0.29	0.31	0.415	0.657	0.284	0.274	0.329	0.556	0.891	0.511		0.616	0.67	0.503	0.495	0.527	0.45	1.09	0.644	0.479	0.452	0.159	1.008	0.834	0.317	0.341	0.321	0.784	0.994	0.938
27	3	0.717	0.701	1.1	0.849	1.072	0.823	1.54	1.049	0.482	0.689	0.341	1.13	0.138	0.369	0.556	0.396	0.642	1.057	1.083		0.48	0.88	1.84	0.85	1.16	0.88	0.65	2.34	0.52	0.74	0.61	0.21	2.14	0.65	0.54	0.75	1.2	2.22	2.23
28	4	0.806	0.256	0.641	0.354	0.916	0.672	0.38	0.268	0.772	0.701	0.629	0.979	1.635	0.688	0.642	0.493	1.209	1.668	2.1		0.51	0.564	0.688	0.645	0.682	0.616	0.332	0.344	0.619	0.42	0.448	0.508	1.611	0.655	0.502	0.478	1.038	1.063	1.055
29	5	0.534	0.288	1.131	1.493	1.479	1.583	1.127	0.651	2.679	4.136	1.011	0.717	2.179	1.487	2.493	1.694	1.26	2.533	2.987		0.69	0.27	2.44	1.3	1.3	1.64	0.47	1.32	1.43	3.16	1.13	1.79	2.07	1.26	1.94	1.68	1.4	2.15	2.42
30	6	1.415	0.376	0.616	1.71	0.8	0.386	1.706	0.205	0.498	1.652	0.433	1.023	0.786	0.359	0.241	0.265	1.247	1.324	1.463		1.961	0.426	1.03	0.646	0.598	0.725	1.417	0.363	0.284	1.292	0.959	0.731	0.825	0.551	0.927	1.494	0.955	1.304	1.438
31	7	0.67	0.264	0.511	0.552	0.46	0.154	0.332	0.517	0.479	0.463	0.343	0.287	0.236	0.279	0.247	0.197	0.683	2.898	1.395		0.133	0.126	0.208	0.105	0.314	0.202	0.215	0.358	0.206	0.354	0.237	0.342	0.173	0.334	0.276	0.263	0.349	0.604	0.699
32	8	1.09	1.21	2.53	1.86	2.58	2.16	1.36	4.8	1.57	2.19	1.41	1.67	7.09	2.39	2.16	1.94	3.76	3.09	3.12		1.67	1.41	3.4	1.69	2.68	2.24	1.65	3.33	1.5	2.35	1.83	1.92	10.62	3.02	2.53	2.59	5.16	4.05	4.46
33	9	0.359	0.561	0.189	0.805	1.063	0.61	1.007	0.711	0.644	1.252	0.793	1.116	1.697	0.843	0.58	0.69	0.981	1.339	1.034		0.4	0.6	0.32	0.74	1.58	1.25	1.5	1.62	1.17	1.21	4.43	2.1	2.56	1.19	0.86	0.87	1.29	2.09	1.55
34	10	0.466	0.375	0.617	0.748	0.536	0.744	0.586	1.05	0.844	1.437	0.712	0.653	1.183	1.264	0.942	0.585	2.15	0.899	1.406		0.428	0.295	0.601	0.657	1.111	0.582	0.486	0.475	0.349	1.148	0.628	0.551	1.067	0.452	0.849	0.544	0.712	1.213	1.401
35	11	0.911	0.637	1.59	1.072	1.676	1.393	1.178	0.816	0.212	0.985	0.618	0.852	0.907	0.594	0.958	0.664	0.648	1.52	0.669		1.25	0.395	1.504	0.45	0.974	1.02	0.703	0.74	0.194	0.877	0.525	0.628	0.613	0.413	0.699	0.487	0.539	0.896	0.621
36	12	0.379	0.669	0.812	0.577	1.152	1.081	0.654	0.701	0.583	0.654	0.684	0.838	1.393	0.65	0.714	0.827	1.132	1.673	1.589		0.83	1.05	1.41	0.56	1.04	1.09	0.8	0.94	0.97	0.95	0.85	1.25	1.92	0.91	1.32	1.5	1.31	1.61	1.37
37	13	0.205	0.286	0.195	1.088	1.414	1.011	1.055	0.375	1.101	1.189	0.857	1.082	0.855	1.1	1.254	0.83	0.48	2.834	3.322		0.77	1.13	1.26	1.97	2.58	1.8	1.15	0.89	2.54	2.76	1.81	2.13	7.24	4.24	3.37	3.07	5.85	4.24	4.96
38	14	0.252	0.235	0.384	0.373	0.791	0.417	0.334	0.853	0.429	0.904	0.176	0.26	1.694	0.584	0.742	0.742	0.878	1.261	1.272		1.17	0.74	1.22	0.88	1.14	1.45	1.06	1.39	1.2	1.37	1.17	1.25	3.45	0.94	2.19	1.67	2.54	3.02	2.57
39	15	1.13	0.9	0.68	0.73	0.72	0.84	1.14	0.24	1.69	1.79	1.63	0.71	0.76	1.66	1.7	0.73	0.57	0.97	0.55		1.1	1.19	1.7	1.19	1.7	1.51	1.73	1.61	3.28	5.04	2.84	1.37	1.58	1.41	1.29	1.06	1.19	1.61	0.81
40	16	0.166	0.184	0.114	0.147	0.756	0.388	0.325	0.178	0.189	0.446	0.295	0.163	0.757	0.249	0.327	0.387	0.745	1.096	0.466		0.47	0.28	0.52	0.5	0.87	0.53	0.27	0.34	0.39	0.53	0.41	0.68	1.2	0.61	0.56	0.68	1.09	1.36	1.38
41	17	0.415	0.269	0.376	0.542	0.772	1.284	0.975	0.845	0.592	0.573	0.522	0.515	0.988	0.944	0.618	1.702	1.865	2.242	1.877		0.556	0.212	1.3	0.547	0.545	0.702	0.365	1.214	0.564	0.756	1.571	0.265	0.783	1.178	0.982	0.895	2.01	1.928	1.444
42	18	0.783	0.594	1.507	1.024	1.423	1.016	2.025	0.518	0.96	1.516	1.005	2.721	2.038	1.385	1.798	1.476	1.757	1.832	2.184		1.21	1.29	0.34	0.9	1.85	1.35	0.96	1.27	0.93	1.42	0.97	2.08	2.25	1.11	1.21	1.17	1.56	1.84	2.15
43	19	0.14	0.126	0.791	0.464	0.183	0.471	0.511	0.498	0.33	0.864	0.389	0.349	0.199	0.345	0.614	0.554	0.554	0.848	0.783		1.02	1.031	2.575	1.093	1.976	1.514	1.559	1.325	0.671	2.494	1.064	1.698	2.022	0.818	1.346	1.033	1.069	1.442	1.141
44	20	0.425	0.373	0.734	0.719	0.584	0.475	0.587	0.737	0.359	0.737	0.351	1.01	0.755	0.482	0.64	0.532	0.754	3.066	1.588		0.638	0.617	1.155	0.564	0.763	0.633	0.409	1.908	0.388	0.828	0.514	0.726	1.279	0.302	0.557	0.723	0.948	2.793	1.284
45	21	0.146	0.469	0.353	0.421	0.873	0.509	0.644	0.245	0.353	0.867	0.326	0.77	0.93	0.811	0.421	0.535	1.113	0.872	0.98		0.851	0.751	0.967	0.553	0.801	1.131	0.76	1.766	0.413	0.811	0.467	1.43	1.955	0.753	0.477	0.534	1.033	1.086	1.105
46	22	0.54	0.59	1.41	0.86	1.29	1.65	1.76	1.13	1.65	2.81	1.24	0.97	1.78	2.22	1.2	1.19	1.53	2.89	2.83		0.57	0.75	1.07	0.87	2.24	1.15	1.31	2.17	1.53	3.46	1.52	1.61	2.74	2.12	1.94	1.63	2.68	2.86	2.99
47	23	0.395	0.22	0.709	0.288	0.249	0.392	0.704	0.746	0.569	0.695	0.486	0.821	0.591	0.771	0.591	0.772	0.578	0.749	0.939		0.41	0.49	0.66	0.82	0.89	0.62	0.43	0.89	0.78	0.82	0.76	0.96	0.87	1.14	0.82	1.52	1.15	1.13	1.38
48	24	0.6	0.43	1.58	1.28	1.22	1.32	0.55	1.02	2.23	1.7	1.72	0.62	1.95	1.65	1.23	1.48	1.43	3.7	7.04		1.66	1.22	1.79	1.56	1.18	1.08	2.47	1.06	2.32	1.8	2	1.79	5.09	3.1	2.71	2.47	3.54	3.35	5.63
49	25	0.115	0.263	0.101	0.264	0.248	0.362	0.152	0.174	0.21	0.258	0.279	0.133	0.387	0.294	0.242	0.286	0.319	0.467	0.483		0.26	0.38	0.26	0.33	0.32	0.49	0.28	0.65	0.32	0.46	0.48	0.96	0.68	0.58	0.43	0.4	0.95	0.94	1.02
50	26	0.77	0.665	0.295	0.726	1.429	1.28	0.418	1.314	0.526	0.9	0.786	0.945	0.987	0.518	0.514	0.537	0.652	3.58	2.987		0.288	0.522	0.11	0.483	1.078	1.169	0.352	0.852	0.677	0.851	0.65	0.323	1.141	0.638	0.456	0.577	0.788	1.251	1.181

## Sheet: Alpha
Number	Number_group	Fp1_AvW_Alfa_EO	Fp2_AvW_Alfa_EO	F7_AvW_Alfa_EO	F3_AvW_Alfa_EO	Fz_AvW_Alfa_EO	F4_AvW_Alfa_EO	F8_AvW_Alfa_EO	T3_AvW_Alfa_EO	C3_AvW_Alfa_EO	Cz_AvW_Alfa_EO	C4_AvW_Alfa_EO	T4_AvW_Alfa_EO	T5_AvW_Alfa_EO	P3_AvW_Alfa_EO	Pz_AvW_Alfa_EO	P4_AvW_Alfa_EO	T6_AvW_Alfa_EO	O1_AvW_Alfa_EO	O2_AvW_Alfa_EO		Fp1_AvW_Alfa_EC	Fp2_AvW_Alfa_EC	F7_AvW_Alfa_EC	F3_AvW_Alfa_EC	Fz_AvW_Alfa_EC	F4_AvW_Alfa_EC	F8_AvW_Alfa_EC	T3_AvW_Alfa_EC	C3_AvW_Alfa_EC	Cz_AvW_Alfa_EC	C4_AvW_Alfa_EC	T4_AvW_Alfa_EC	T5_AvW_Alfa_EC	P3_AvW_Alfa_EC	Pz_AvW_Alfa_EC	P4_AvW_Alfa_EC	T6_AvW_Alfa_EC	O1_AvW_Alfa_EC	O2_AvW_Alfa_EC
1	1	0.572	0.185	0.228	0.339	0.244	0.201	0.186	0.103	0.564	0.477	0.339	0.579	0.516	0.51	0.429	0.539	0.33	0.509	0.569		0.38	0.671	0.616	0.343	0.338	0.103	0.481	0.599	0.88	0.419	0.278	0.332	0.707	0.58	0.416	0.295	0.453	0.699	0.55
2	2	0.059	0.025	0.138	0.259	0.315	0.263	0.291	0.621	0.179	0.16	0.134	0.7	0.156	0.095	0.133	0.116	0.264	0.499	0.457		0.087	0.185	0.887	0.307	0.39	0.347	0.568	0.166	0.28	0.508	0.38	0.789	0.39	0.191	0.444	0.365	0.786	0.416	0.611
3	3	0.09	0.15	0.351	0.166	0.223	0.223	0.214	0.395	0.125	0.181	0.163	0.165	0.441	0.136	0.083	0.101	0.271	0.27	0.287		0.093	0.122	0.149	0.233	0.219	0.235	0.149	0.055	0.157	0.178	0.162	0.403	0.53	0.221	0.104	0.095	0.323	0.357	0.321
4	4	0.335	0.112	0.549	0.345	0.329	0.34	0.297	0.645	0.184	0.197	0.177	0.615	0.493	0.292	0.189	0.238	0.518	0.664	0.648		0.214	0.284	0.509	0.347	0.513	0.406	0.347	0.416	0.269	0.371	0.183	1.041	0.906	0.37	0.308	0.567	1.963	0.513	1.448
5	5	0.744	0.781	0.871	0.552	0.792	0.721	0.877	0.574	1.4	0.684	0.495	0.533	1.904	2.048	1.292	1.07	1.276	1.225	0.892		3.56	3.93	2.77	4.03	5.58	4.52	2.85	2.42	4.04	5.21	2.55	2.27	19.43	8.63	3.99	3.91	12.3	12.99	8.59
6	6	0.214	0.226	0.321	0.253	0.268	0.247	0.303	0.342	0.246	0.362	0.237	0.351	0.743	0.366	0.395	0.287	0.404	0.994	0.983		0.39	0.36	0.44	0.44	0.46	0.41	0.38	0.41	0.56	0.69	0.41	0.64	2.7	0.62	0.59	0.46	1.57	0.97	2.2
7	7	0.3	0.23	0.71	0.44	0.39	0.47	0.27	0.48	1.53	0.42	0.68	0.62	1.49	2.01	0.7	1.55	0.94	1.58	1.5		0.47	0.44	0.41	0.54	0.47	0.49	0.35	0.6	0.69	0.6	0.4	0.39	2.46	1.14	0.47	0.75	0.76	2.85	2.16
8	8	0.135	0.167	0.36	0.174	0.435	0.246	0.384	0.721	0.382	0.439	0.234	0.52	0.485	0.366	0.324	0.42	0.36	0.621	0.672		0.2	0.26	0.3	0.24	0.53	0.38	0.39	1.16	0.45	0.51	0.34	0.62	1.03	0.52	0.39	0.5	0.85	1.16	1.6
9	9	6.05	5.39	3.73	3.22	3.04	2.07	2.94	5.85	1.92	2.8	7.45	4.68	5.52	3.51	9.95	16.19	8.29	3.97	3.96		7.7	6.83	10.24	8.2	7.73	6.48	4.53	9.89	6.77	6.63	14.33	4.19	18.46	8.34	19.73	28.46	25.01	28.09	23.06
10	10	0.242	0.14	1.299	0.426	0.436	0.428	0.587	1.91	0.457	0.356	0.39	1.298	1.072	0.394	0.334	0.63	1.021	0.507	0.614		3.02	2.63	2.76	2.09	2.02	2.57	2.77	1.24	1.68	1.35	1.49	0.7	2.75	3.98	2.68	5.2	7.52	9.01	7.09
11	11	0.166	0.295	0.846	0.508	0.455	0.373	0.39	0.433	0.275	0.553	0.425	0.722	1.835	0.363	0.553	0.575	1.499	1.522	0.778		0.66	0.67	0.47	0.98	1.36	0.58	0.59	0.7	1.09	1.7	0.59	2.41	4.75	1.21	1.04	0.87	11.09	4.3	3.37
12	12	0.177	0.09	0.342	0.33	0.478	0.264	0.256	0.573	0.246	0.275	0.294	0.177	0.299	0.254	0.294	0.255	0.16	0.706	0.707		0.33	0.293	0.212	0.242	0.323	0.254	0.218	0.19	0.304	0.252	0.357	0.152	0.701	0.362	0.37	0.359	0.672	0.414	0.521
13	13	0.699	0.399	0.483	0.433	0.602	0.536	0.435	0.887	0.297	0.51	0.588	0.755	1.036	0.634	0.686	0.849	0.509	1.768	1.273		0.78	0.56	1.37	0.78	0.99	0.86	0.56	1.01	0.44	0.67	0.88	0.83	2.18	1.44	1.44	1.57	1.05	5.72	3
14	14	0.199	0.193	0.449	0.228	0.37	0.435	0.318	0.681	0.305	0.62	0.354	0.606	1.001	0.499	0.43	0.427	1.212	0.616	0.763		0.22	0.204	0.369	0.438	0.53	0.533	0.261	0.324	0.486	0.847	0.219	0.934	1.835	0.668	0.65	0.377	3.285	1.408	2.606
15	15	0.203	0.132	0.101	0.191	0.328	0.27	0.184	0.252	0.345	0.441	0.327	0.089	0.583	0.286	0.334	0.543	1.576	1.026	1.273		0.33	0.25	0.55	0.42	0.58	0.58	0.43	0.43	0.78	0.92	0.57	0.55	2.61	0.89	0.84	1.06	4.58	2.07	3.95
16	16	0.221	0.21	0.294	0.239	0.114	0.108	0.093	0.458	0.262	0.261	0.11	0.112	0.165	0.17	0.441	0.178	0.296	0.379	0.422		0.09	0.1	0.22	0.12	0.17	0.16	0.21	0.25	0.16	0.22	0.21	0.47	1.02	0.39	0.28	0.3	0.4	0.33	1.99
17	17	0.086	0.042	0.095	0.083	0.107	0.125	0.168	0.118	0.054	0.105	0.093	0.098	0.24	0.084	0.088	0.075	0.142	0.259	0.159		0.07	0.079	0.061	0.057	0.089	0.072	0.08	0.06	0.018	0.089	0.057	0.131	0.168	0.088	0.109	0.064	0.101	0.219	0.122
18	18	1.084	0.211	0.161	0.232	0.331	0.262	0.253	0.5	0.404	0.558	0.251	0.927	0.867	0.67	0.653	0.712	1.217	0.945	1.661		2.312	1.416	1.429	0.934	1.292	1.422	2.394	0.323	0.715	1.72	1.046	1.253	6.306	3.093	2.055	1.801	2.007	6.806	7.706
19	19	0.169	0.138	0.314	0.325	0.291	0.328	0.194	0.082	0.181	0.182	0.292	0.241	0.652	0.306	0.217	0.266	0.749	0.654	0.692		2.197	1.089	1.015	1.146	1.008	0.44	0.678	0.645	0.949	1.831	1.028	2.05	7.944	3.23	5.009	1.645	4.415	5.957	2.485
20	20	0.926	0.91	1.434	0.848	0.621	1.039	1.5	1.161	1.321	0.979	1.546	2.122	1.811	1.628	1.145	1.904	1.366	1.233	1.4		7.26	7.29	6.7	6.65	7.46	9.12	7.12	3.14	6.91	5.07	8.2	7.31	23.06	25.25	14.19	23.01	17.52	9.46	23.58
21	21	0.086	0.065	0.075	0.159	0.127	0.148	0.132	0.554	0.143	0.142	0.237	0.227	0.331	0.196	0.197	0.266	0.03	0.672	0.452		0.433	0.42	0.419	0.429	0.481	0.467	0.75	0.961	0.363	0.611	0.532	0.203	1.925	0.659	0.681	0.865	0.623	1.458	4.98
22	22	0.263	0.235	0.173	0.237	0.243	0.264	0.21	0.134	0.237	0.293	0.185	0.318	0.189	0.408	0.329	0.418	0.378	0.706	0.429		0.13	0.2	0.35	0.45	0.62	0.51	0.33	0.68	0.54	1	0.41	0.74	1.89	0.79	0.94	0.89	1.66	2.31	3.15
23	23	0.45	0.936	0.574	0.893	1.141	0.899	1.025	1.005	0.819	0.786	0.826	1.638	1.568	0.832	0.785	1.211	2.167	1.212	1.585		1.02	0.8	1.57	1.12	1.48	0.9	0.51	0.64	1.31	1.58	1.11	0.82	2.75	0.88	1.47	1.83	4.53	3.02	4.11
24	24	0.203	0.193	0.068	0.173	0.195	0.19	0.123	0.095	0.153	0.159	0.184	0.231	0.314	0.246	0.205	0.172	0.252	0.398	0.312		0.112	0.096	0.05	0.237	0.269	0.256	0.142	0.303	0.245	0.242	0.083	0.125	0.383	0.201	0.221	0.229	0.373	0.384	0.371
25	1	0.073	0.083	0.127	0.287	0.234	0.175	0.238	0.378	0.237	0.247	0.267	0.423	0.743	0.331	0.433	0.207	0.818	0.441	0.502		0.145	0.158	0.25	0.376	0.263	0.218	0.698	0.14	0.289	0.276	0.249	0.645	1.045	0.217	0.295	0.166	1.317	0.379	0.645
26	2	0.069	0.173	0.29	0.378	0.376	0.435	0.496	0.374	0.303	0.315	0.374	0.311	0.983	0.62	0.169	0.645	0.562	0.483	0.457		0.442	0.472	0.456	0.42	0.451	0.41	0.612	0.649	0.247	0.271	0.155	0.943	0.692	0.307	0.389	0.318	1.341	0.9	0.995
27	3	0.72	0.673	1.42	0.547	0.704	0.542	1.749	1.169	0.48	0.672	0.285	1.317	0.154	0.374	0.591	0.429	0.886	0.815	0.915		0.78	0.89	2.88	0.78	1.1	1	1.1	3.97	0.69	1.07	0.92	0.2	4.38	0.71	0.76	1.28	3.08	3.23	4.32
28	4	0.524	0.165	0.429	0.198	0.414	0.368	0.235	0.216	0.393	0.36	0.32	0.736	1.202	0.484	0.5	0.45	0.982	0.694	0.936		0.327	0.375	0.462	0.457	0.568	0.515	0.301	0.666	0.486	0.503	0.467	0.619	4.34	0.778	0.6	0.665	2.494	1.358	0.938
29	5	0.157	0.051	0.242	0.316	0.223	0.341	0.211	0.135	0.465	0.739	0.194	0.121	0.461	0.306	0.494	0.42	0.272	0.586	0.664		0.17	0.09	0.58	0.29	0.23	0.34	0.16	0.38	0.43	0.72	0.31	0.41	0.98	0.42	0.66	0.47	0.5	1.12	1.11
30	6	0.522	0.135	0.139	0.511	0.207	0.135	0.58	0.07	0.144	0.309	0.117	0.22	0.305	0.114	0.064	0.088	0.377	0.439	0.504		0.475	0.102	0.248	0.165	0.157	0.195	0.376	0.085	0.079	0.291	0.227	0.178	0.277	0.158	0.237	0.36	0.279	0.387	0.466
31	7	0.236	0.093	0.229	0.213	0.18	0.061	0.133	0.224	0.167	0.121	0.11	0.095	0.069	0.11	0.079	0.073	0.242	0.862	0.407		0.057	0.056	0.09	0.051	0.175	0.096	0.08	0.142	0.098	0.175	0.126	0.134	0.111	0.17	0.121	0.114	0.23	0.333	0.273
32	8	4.03	4.16	5.8	3.7	5.19	4.34	4.25	9.58	5.96	4.25	4.02	4.33	23.22	11.53	8.41	8.68	11.72	5.84	8.44		7.19	7.13	8.53	5.78	9.09	7.65	6.13	9	7.64	6.9	5.77	5.26	48.85	14.8	11.16	12.56	21.07	12.02	18.14
33	9	0.195	0.241	0.134	0.422	0.618	0.431	0.546	0.622	0.454	0.634	0.475	0.784	1.418	0.842	0.463	0.517	0.783	0.815	0.599		0.3	0.53	0.44	0.61	1.16	0.96	1.07	1.69	0.85	1.26	2.05	1.6	6.21	1.47	1.04	1.05	1.98	10.12	2.51
34	10	1.392	1.069	1.659	1.807	0.891	1.533	1.463	1.744	1.279	1.194	0.522	1.502	1.459	5.911	4.965	2.427	2.114	1.593	1.79		0.233	0.249	0.588	0.764	1.251	0.588	0.668	0.597	0.3	1.284	0.673	0.614	0.96	1.922	2.687	1.275	0.924	1.483	1.53
35	11	0.226	0.167	0.349	0.28	0.312	0.279	0.249	0.186	0.052	0.208	0.136	0.209	0.216	0.139	0.201	0.167	0.162	0.355	0.161		0.267	0.104	0.372	0.141	0.247	0.26	0.179	0.156	0.072	0.199	0.142	0.176	0.226	0.158	0.172	0.154	0.19	0.284	0.205
36	12	0.764	1.137	0.674	0.543	1.418	1.03	0.72	0.617	0.635	0.615	1.312	1.634	1.603	1.294	0.997	1.552	2.357	1.991	1.658		1.39	1.89	1.06	0.79	1.98	1.71	1.11	1.17	1.1	1.06	1.3	1.87	4.19	1.8	1.33	1.67	2.72	3.94	2.64
37	13	0.095	0.159	0.123	0.442	0.49	0.385	0.64	0.281	0.604	0.506	0.458	0.616	0.518	1.039	0.783	0.689	0.246	1.184	1.307		2.4	2.64	2.92	4.63	4.93	3.66	2.78	1.94	3.25	5.27	3.46	3.55	16.13	12.84	11.55	9.9	8.47	15.32	21.48
38	14	0.188	0.165	0.252	0.258	0.411	0.281	0.197	0.489	0.448	0.41	0.138	0.181	0.815	0.483	0.614	1.01	0.598	0.465	0.596		4.21	2.8	2.05	2.51	2.95	3.53	1.9	1.55	2.02	2.01	1.92	1.86	4.78	2.33	5.12	5.65	7.45	5.1	7.32
39	15	3.51	3.59	2.26	1.47	1.64	1.62	3.7	0.69	12.01	9.99	8.9	2.15	1.17	2.88	2.22	2.81	1.7	1.58	0.78		6.68	6.96	5.49	3.09	6.27	4.31	6.73	7.64	16.95	21.06	10.24	3.65	3.07	6.66	3.96	5.75	3.25	3.31	1.88
40	16	0.063	0.079	0.044	0.058	0.287	0.187	0.129	0.087	0.099	0.185	0.172	0.101	0.437	0.132	0.14	0.188	0.559	0.401	0.212		0.63	0.57	0.7	0.65	1.14	0.76	0.39	0.41	0.84	1.34	0.6	0.92	4.69	0.92	0.98	0.88	4.22	2.79	3.6
41	17	0.324	0.3	0.359	0.482	0.634	0.639	0.733	0.62	0.319	0.44	0.403	0.362	0.555	1.62	0.828	0.891	0.723	1.283	1.131		0.294	0.175	0.942	0.307	0.315	0.402	0.297	0.739	0.326	0.52	0.924	0.22	0.521	1.184	1.297	0.485	1.336	1.695	0.732
42	18	1.054	0.828	2.054	1.045	1.602	1.193	2.659	0.767	1.36	1.548	1.235	4.233	3.373	2.999	2.855	2.873	3.036	2.331	1.994		1.77	1.99	0.76	1.28	2.2	1.72	1.89	2.32	1.8	2.45	1.54	3.51	11.34	2.86	2.56	5.18	6.71	5.31	13.37
43	19	0.041	0.035	0.245	0.105	0.05	0.114	0.143	0.221	0.091	0.227	0.121	0.095	0.083	0.116	0.179	0.138	0.191	0.282	0.254		0.235	0.184	0.528	0.222	0.396	0.278	0.456	0.526	0.207	0.426	0.248	0.62	1.045	0.334	0.284	0.261	0.309	0.688	0.387
44	20	0.198	0.197	0.706	0.228	0.189	0.167	0.396	0.598	0.157	0.276	0.188	0.46	0.475	0.264	0.316	0.288	0.504	0.975	0.615		0.347	0.291	0.774	0.46	0.339	0.375	0.263	1.186	0.237	0.447	0.427	0.522	1.375	0.245	0.443	0.579	0.527	2.244	0.974
45	21	0.045	0.113	0.09	0.111	0.179	0.123	0.164	0.062	0.093	0.171	0.093	0.18	0.265	0.222	0.122	0.153	0.283	0.262	0.342		0.254	0.231	0.288	0.182	0.245	0.335	0.269	0.588	0.163	0.235	0.178	0.482	0.807	0.322	0.226	0.265	0.822	0.64	0.797
46	22	1.72	1.68	1.52	2.2	6.29	1.47	1.64	2.45	5.83	7.47	2.73	1.6	5.67	20.51	4	3.45	4.04	2.74	2.6		4.03	4.16	3.18	4.02	8.02	5.04	3.91	4.27	10.56	9.79	4.97	4.58	12	26.29	15.52	9.99	14.19	14.12	13.34
47	23	0.252	0.228	0.387	0.192	0.228	0.293	0.242	0.357	0.371	0.308	0.318	0.352	0.425	0.638	0.498	1.318	0.756	0.626	0.803		0.41	0.49	0.45	0.62	0.79	0.65	0.4	0.61	0.81	0.7	0.67	0.7	1.15	1.24	1.3	2.54	2.31	1.49	2.02
48	24	1.14	0.95	2.38	1.55	1.38	1.52	1.54	1.47	4.62	1.7	2.48	1.24	2.1	5.01	4.01	4.66	2.36	2.63	4.05		2.64	3.41	3.79	5.44	4.53	4.75	5.35	2.08	7.35	4.84	6.18	4.64	35.75	10.51	9.84	5.72	20.5	13.99	35.03
49	25	0.059	0.131	0.078	0.125	0.119	0.182	0.095	0.111	0.156	0.14	0.289	0.086	0.242	0.198	0.234	0.27	0.215	0.25	0.278		0.45	0.51	0.34	0.49	0.42	0.72	0.4	0.63	0.58	0.71	0.83	0.94	1.32	0.88	0.81	0.78	1.45	1.44	1.73
50	26	0.342	0.313	0.138	0.313	0.459	0.466	0.187	0.56	0.226	0.386	0.322	0.58	0.471	0.229	0.22	0.27	0.263	1.502	1.24		3.07	3.39	5.82	3.28	3.82	3.74	3.88	4.69	2.49	3.49	2.95	4.51	11.64	8.31	4.42	4.85	13.15	20.73	25.55

## Sheet: Alpha2
Number	Number_group	Fp1_AvW_Alfa2_EO	Fp2_AvW_Alfa2_EO	F7_AvW_Alfa2_EO	F3_AvW_Alfa2_EO	Fz_AvW_Alfa2_EO	F4_AvW_Alfa2_EO	F8_AvW_Alfa2_EO	T3_AvW_Alfa2_EO	C3_AvW_Alfa2_EO	Cz_AvW_Alfa2_EO	C4_AvW_Alfa2_EO	T4_AvW_Alfa2_EO	T5_AvW_Alfa2_EO	P3_AvW_Alfa2_EO	Pz_AvW_Alfa2_EO	P4_AvW_Alfa2_EO	T6_AvW_Alfa2_EO	O1_AvW_Alfa2_EO	O2_AvW_Alfa2_EO		Fp1_AvW_Alfa2_EC	Fp2_AvW_Alfa2_EC	F7_AvW_Alfa2_EC	F3_AvW_Alfa2_EC	Fz_AvW_Alfa2_EC	F4_AvW_Alfa2_EC	F8_AvW_Alfa2_EC	T3_AvW_Alfa2_EC	C3_AvW_Alfa2_EC	Cz_AvW_Alfa2_EC	C4_AvW_Alfa2_EC	T4_AvW_Alfa2_EC	T5_AvW_Alfa2_EC	P3_AvW_Alfa2_EC	Pz_AvW_Alfa2_EC	P4_AvW_Alfa2_EC	T6_AvW_Alfa2_EC	O1_AvW_Alfa2_EC	O2_AvW_Alfa2_EC
1	1	0.69	0.241	0.279	0.441	0.33	0.294	0.226	0.133	0.74	0.484	0.568	0.876	0.751	0.619	0.595	0.685	0.537	0.59	0.535		0.493	0.741	0.688	0.39	0.353	0.141	0.544	0.732	0.995	0.434	0.47	0.392	0.975	0.62	0.618	0.354	0.615	0.698	0.519
2	2	0.049	0.021	0.189	0.217	0.2	0.177	0.323	0.94	0.213	0.13	0.145	0.838	0.162	0.109	0.153	0.145	0.319	0.413	0.411		0.061	0.161	0.66	0.231	0.198	0.177	0.402	0.202	0.243	0.235	0.173	1.249	0.302	0.276	0.531	0.318	0.474	0.497	0.593
3	3	0.078	0.125	0.259	0.165	0.178	0.174	0.242	0.349	0.137	0.162	0.148	0.151	0.392	0.144	0.087	0.117	0.264	0.229	0.236		0.12	0.169	0.138	0.218	0.26	0.253	0.163	0.063	0.203	0.265	0.231	0.422	0.557	0.314	0.12	0.131	0.381	0.506	0.496
4	4	0.419	0.139	0.468	0.427	0.204	0.325	0.244	0.818	0.201	0.182	0.209	0.696	0.62	0.306	0.198	0.305	0.712	0.795	0.861		0.242	0.273	0.435	0.323	0.311	0.278	0.36	0.344	0.392	0.295	0.242	0.789	1.643	0.563	0.438	1.426	1.494	1.102	3.139
5	5	1.182	1.11	1.271	0.667	0.758	0.784	1.151	0.718	1.201	0.551	0.62	0.661	1.619	3.574	2.616	1.838	1.166	1.502	1.092		1.35	1.48	1.58	0.89	1.08	1.14	1.7	1.28	2.37	1.77	1.08	1.49	4.03	5.66	4.2	2.53	2.7	3.98	2.29
6	6	0.213	0.249	0.352	0.258	0.282	0.25	0.284	0.406	0.35	0.374	0.26	0.492	0.878	0.586	0.595	0.38	0.738	0.923	1.169		0.71	0.66	1.03	0.77	0.96	0.81	0.83	0.93	0.83	1.45	0.99	1.44	9.04	1.9	1.82	1.62	3.27	2.91	6.54
7	7	2.01	1.52	2.13	1.75	1.79	1.69	1.7	1.3	6.94	0.84	1.45	1.96	3.38	14.16	4.81	7.52	2.87	7.86	5.93		1.91	1.69	2.04	1.92	1.59	1.54	1.11	2.06	2.65	1.5	0.9	1.32	6.52	5.76	3.36	4.08	2.33	12.49	11.88
8	8	0.15	0.173	0.266	0.141	0.21	0.183	0.317	0.853	0.339	0.327	0.219	0.385	0.732	0.42	0.332	0.384	0.51	0.698	0.768		0.79	0.97	0.46	0.85	1.15	1.16	1.23	0.98	1.17	1.45	1.04	0.92	3.37	1.78	1.06	1.34	3.49	8.21	14.38
9	9	3.16	2.7	1.57	1.68	1.94	1.27	1.26	2.04	2.03	1	4.17	2.76	2.34	3.25	2.76	4.99	3.07	2.76	1.9		1.63	1.35	2.04	1.4	1.39	1.2	1.02	2.05	1.93	0.94	3.17	1.76	1.71	2.88	4.01	5.94	2.46	3.5	2.44
10	10	0.338	0.245	0.712	0.402	0.434	0.56	0.479	0.995	1.223	0.229	0.653	0.549	0.604	0.682	0.555	1.002	0.489	0.434	0.645		3.77	3.23	2.95	2.49	2.11	2.93	3.31	1.35	1.2	0.89	1.27	1.39	2.89	6.25	4.6	3.12	1.31	18.98	12.05
11	11	0.233	0.347	0.738	0.441	0.4	0.412	0.394	0.346	0.535	0.544	0.458	0.646	1.631	0.96	1.145	0.833	1.59	1.223	0.89		0.3	0.66	0.34	0.46	0.53	0.36	0.6	0.62	0.65	0.78	0.57	0.98	2.55	1.03	1.39	0.71	2.53	3.16	2.32
12	12	0.207	0.095	0.447	0.311	0.381	0.217	0.224	0.77	0.263	0.333	0.33	0.22	0.322	0.348	0.384	0.391	0.169	0.648	0.713		0.41	0.412	0.325	0.382	0.502	0.406	0.392	0.472	0.529	1.096	0.653	0.481	2.598	0.744	1.373	1.209	2.156	1.953	4.672
13	13	0.784	0.555	0.556	0.685	0.78	0.869	0.63	0.736	0.536	0.903	1.008	0.773	2.352	1.144	0.866	1.003	0.731	5.583	2.811		2.81	2.34	3.33	2.77	2.84	2.73	2.22	1.76	0.73	2.01	2.78	1.78	8.11	5.24	2.06	4.68	1.79	36.2	15.18
14	14	0.093	0.096	0.215	0.111	0.132	0.151	0.16	0.291	0.115	0.225	0.111	0.268	0.453	0.257	0.165	0.158	0.426	0.373	0.493		0.141	0.133	0.304	0.282	0.338	0.348	0.189	0.245	0.326	0.524	0.216	0.539	0.973	0.428	0.473	0.281	0.965	2.555	3.011
15	15	0.59	0.482	0.503	0.995	0.759	0.748	0.579	0.84	1.257	0.944	1.306	0.24	1.778	1.247	2.343	3.637	3.692	2.903	5.581		1.13	0.94	1.61	1.41	1.22	1.21	1.19	1.46	2.35	1.97	2.43	1.52	5.63	3.16	3.46	5.06	8.6	8.1	13.17
16	16	0.27	0.191	0.323	0.256	0.088	0.096	0.092	0.45	0.293	0.286	0.123	0.12	0.2	0.208	0.509	0.25	0.355	0.402	0.469		0.46	0.55	0.99	0.66	0.52	0.6	0.84	1.14	0.49	0.51	0.56	1.27	1.92	1.72	1.65	2.04	1.17	2.23	21.22
17	17	0.092	0.04	0.101	0.107	0.085	0.133	0.165	0.119	0.061	0.095	0.08	0.086	0.271	0.092	0.095	0.114	0.2	0.179	0.16		0.06	0.062	0.055	0.05	0.073	0.062	0.061	0.054	0.017	0.078	0.064	0.121	0.131	0.077	0.083	0.074	0.123	0.18	0.157
18	18	1.177	0.209	0.176	0.305	0.435	0.391	0.239	0.536	0.463	0.787	0.34	0.904	1.008	0.686	0.698	0.958	1.017	1.26	1.978		1.121	0.639	1.028	0.542	0.72	0.677	1.075	0.166	0.92	1.089	0.857	0.749	1.688	1.481	1.359	1.375	1.542	1.893	2.585
19	19	0.206	0.163	0.333	0.369	0.341	0.334	0.217	0.104	0.325	0.283	0.533	0.3	1.148	0.557	0.312	0.474	0.848	1.04	0.954		2.011	1.399	1.279	1.435	1.297	0.477	0.851	0.955	1.729	1.756	1.621	1.944	7.423	3.508	3.567	1.603	2.65	6.312	2.378
20	20	0.559	0.588	0.849	0.602	0.468	0.718	0.791	0.978	0.858	0.95	1.21	2.221	1.907	1.141	0.894	1.557	1.461	1.172	1.211		2.11	2.08	2.16	2.26	2.19	2.67	2.55	1.41	1.92	1.97	3.25	3.5	4.48	7.14	6.48	8.64	3.03	3.25	3.91
21	21	0.072	0.062	0.071	0.153	0.123	0.162	0.157	0.703	0.252	0.167	0.302	0.264	0.391	0.276	0.22	0.285	0.042	0.449	0.434		0.459	0.46	0.521	0.435	0.461	0.426	0.646	1.264	0.565	1.032	0.772	0.303	2.301	1.487	2.401	1.326	0.632	1.889	3.702
22	22	0.638	0.516	0.482	0.463	0.479	0.441	0.463	0.296	0.61	0.458	0.418	0.539	0.329	1.551	1.08	1.848	0.581	1.49	0.782		1.26	1.4	2.59	4.35	5.11	4.01	1.93	5.26	4.97	9.86	3.51	2.57	12.18	6.04	11.09	8.58	6.19	29.88	43.75
23	23	1.613	3.093	1.28	2.201	2.583	2.353	2.142	1.725	2.841	2.129	3.656	3.642	3.408	3.211	2.786	4.596	6.986	4.354	7.332		2.88	1.92	3.58	5.58	6.22	4.21	1.52	1.18	7.55	7.52	7.03	1.48	5.65	3.78	4.04	8.4	21.83	21.47	44.15
24	24	0.598	0.574	0.205	0.54	0.551	0.525	0.4	0.318	1.274	0.276	1.031	0.435	0.9	1.371	0.693	0.64	0.539	1.437	1.149		0.47	0.476	0.218	0.953	1.039	0.921	0.477	0.654	1.866	0.604	0.332	0.455	1.005	1.356	1.128	1.288	0.814	2.821	1.549
25	1	0.1	0.106	0.119	0.315	0.339	0.301	0.222	0.271	0.275	0.377	0.768	0.487	0.82	0.491	0.643	0.732	0.837	0.782	0.862		0.218	0.219	0.378	0.346	0.297	0.312	0.664	0.169	0.298	0.288	0.432	0.434	1.14	0.3	0.593	0.288	1.286	0.597	1.31
26	2	0.054	0.172	0.244	0.188	0.18	0.3	0.358	0.186	0.161	0.124	0.208	0.176	0.369	0.176	0.121	0.309	0.361	0.331	0.327		0.16	0.214	0.144	0.142	0.147	0.159	0.267	0.257	0.124	0.115	0.073	0.408	0.334	0.145	0.141	0.156	0.283	0.358	0.387
27	3	0.596	0.614	0.659	0.58	0.536	0.629	0.743	0.925	0.414	0.55	0.252	1.4	0.191	0.386	0.797	0.487	0.96	0.838	1.009		3.48	3.54	4.12	3.89	3.79	3.29	2.56	5	2.39	2.51	1.91	0.28	11.4	2.85	1.9	5.42	9.65	26.78	29.88
28	4	0.583	0.215	0.373	0.219	0.373	0.38	0.297	0.247	0.391	0.355	0.379	0.793	1.57	0.691	0.475	0.646	1.272	0.951	1.268		0.358	0.452	0.394	0.497	0.537	0.569	0.416	0.518	0.574	0.374	0.442	0.688	1.992	1.074	0.781	1.269	2.134	1.335	1.781
29	5	0.216	0.081	0.422	0.335	0.272	0.414	0.336	0.203	0.772	1.017	0.303	0.2	1.132	0.579	0.828	0.733	0.444	1.209	0.896		0.57	0.36	2.06	0.82	0.73	0.73	0.69	2.1	1.8	2.52	1.49	1.18	6.76	2.33	3.94	2.62	3.32	8.9	11.83
30	6	0.575	0.195	0.146	0.491	0.144	0.159	0.67	0.087	0.134	0.204	0.106	0.201	0.437	0.108	0.059	0.086	0.255	0.762	1.101		0.523	0.109	0.261	0.184	0.238	0.208	0.492	0.111	0.126	0.271	0.24	0.245	1.303	0.236	0.249	0.473	0.535	1.279	2.02
31	7	0.31	0.128	0.29	0.247	0.111	0.091	0.167	0.272	0.224	0.115	0.137	0.141	0.071	0.126	0.083	0.095	0.404	0.594	0.283		0.076	0.069	0.125	0.081	0.188	0.133	0.121	0.399	0.222	0.234	0.223	0.284	0.251	0.34	0.164	0.168	0.494	0.487	0.44
32	8	7.4	7.56	7.1	7.02	9.02	7.98	6.73	7.49	10.87	4.66	6.32	6.1	12.14	26.16	20.36	19.43	10.74	18.28	34.27		8.54	8.05	9.38	8.26	9.9	8.88	7.07	8.37	9.34	5.31	6.87	6.56	13.3	27.09	25.25	19.28	7.87	43.37	57.3
33	9	0.175	0.46	0.176	0.422	0.553	0.352	0.632	1.06	0.552	0.556	0.645	1.025	2.405	1.285	0.836	0.905	1.18	1.639	1.062		0.4	0.75	0.63	0.61	1.09	1.17	1.43	3.49	1.01	1.46	3.14	2.63	8.37	2.74	1.83	1.84	3.79	15.23	6.74
34	10	0.67	0.56	0.846	0.927	0.468	0.847	0.633	1.043	0.97	0.587	0.568	0.725	1.053	2.671	1.907	1.08	2.31	1.081	1.421		0.679	0.734	1.241	0.958	1.158	0.556	0.702	0.711	1.012	1.369	1.49	1.029	1.488	1.246	2.275	1.219	2.478	4.929	6.861
35	11	0.158	0.126	0.231	0.228	0.165	0.184	0.227	0.169	0.048	0.157	0.114	0.179	0.202	0.135	0.184	0.155	0.127	0.3	0.135		0.3	0.15	0.671	0.291	0.339	0.323	0.273	0.257	0.319	0.442	0.314	0.279	0.295	0.355	0.366	0.536	0.89	2.246	3.428
36	12	0.509	0.65	0.464	0.425	0.703	0.61	0.466	0.49	0.566	0.378	0.584	0.978	1.202	1.107	0.656	1.235	1.834	0.912	1.198		1.75	2.37	1.56	1.4	2.17	2.27	2.72	1.16	1.64	0.95	1.21	2.76	4.97	4.03	3.31	4.46	4.18	9.31	7.51
37	13	0.095	0.139	0.121	0.371	0.347	0.336	0.411	0.302	0.69	0.437	0.535	0.593	0.529	1.221	0.828	0.934	0.324	0.894	1.156		0.64	0.72	0.99	1.17	1.02	0.96	0.97	0.9	1.39	1.13	1.49	1.63	2.94	4.68	5.43	4.09	1.92	4.34	4.86
38	14	0.426	0.41	0.421	0.402	0.722	0.584	0.493	0.633	1.614	0.761	0.223	0.392	0.971	1.501	1.873	1.516	0.721	0.97	1.047		7.63	9.31	6.7	6.97	7.69	5.89	7.24	5.89	2.58	4.53	3.57	4.78	8.14	13.46	25.88	16.54	4.77	21.17	26.22
39	15	0.95	1.06	0.66	0.81	0.74	0.69	0.89	0.27	2.18	1.67	2.56	0.7	0.52	1.45	1.18	1.12	0.88	0.47	0.39		1.28	1.2	1.34	1.36	1.45	1.48	1.33	1.27	2.28	1.91	2.47	1.2	1	3.87	2.98	2.11	1.06	0.67	0.83
40	16	0.137	0.12	0.104	0.134	0.314	0.247	0.173	0.16	0.242	0.342	0.312	0.246	0.855	0.309	0.418	0.525	1.626	0.478	0.467		4.14	4.08	4.55	4.21	4.58	4.04	3.68	1.74	3.06	4.5	2.44	3.4	16.12	8.46	6.72	6.25	10.86	19.65	26.57
41	17	0.357	0.343	0.317	0.502	0.602	0.646	0.536	0.598	0.344	0.367	0.549	0.341	0.581	1.987	0.835	0.87	0.796	1.991	1.351		0.715	0.258	1.043	0.577	0.444	0.468	0.225	0.665	0.383	0.435	0.851	0.217	0.504	2.189	1.987	0.709	1.332	5.01	0.851
42	18	0.502	0.412	0.903	0.593	0.679	0.589	0.974	0.446	1.295	0.867	0.89	2.964	2.235	1.855	1.111	1.786	2.005	1.613	1.68		1.09	1.1	0.54	0.85	1.17	1.25	1.15	1.52	1.97	1.27	1.3	2.3	3.79	3	1.8	2.89	3.43	5.06	10.25
43	19	0.049	0.044	0.32	0.102	0.062	0.108	0.169	0.393	0.133	0.218	0.157	0.133	0.123	0.148	0.235	0.165	0.243	0.33	0.263		0.298	0.203	0.798	0.264	0.34	0.336	0.444	0.839	0.334	0.459	0.422	0.676	0.797	0.345	0.415	0.489	0.447	0.57	0.411
44	20	0.238	0.23	0.79	0.307	0.258	0.215	0.433	1.114	0.29	0.368	0.366	0.838	1.053	0.375	0.517	0.616	0.921	1.17	1.045		0.885	0.862	2.053	2.546	0.71	1.363	0.979	3.39	0.581	1.221	1.697	1.292	6.794	1.021	2.961	2.524	0.955	8.612	6.275
45	21	0.036	0.092	0.084	0.071	0.09	0.101	0.153	0.055	0.077	0.142	0.072	0.132	0.196	0.178	0.109	0.124	0.277	0.23	0.299		0.298	0.254	0.365	0.231	0.236	0.376	0.34	0.486	0.157	0.243	0.154	0.484	0.49	0.295	0.261	0.33	0.742	2.247	3.001
46	22	1.49	1.58	2.27	1.85	5.03	1.67	2.6	2.42	8.07	6.51	3.58	2.87	4.73	14.62	8.4	3.93	6.49	3.83	4.86		2.87	3.2	2.16	3.31	6.2	4.38	3.18	3.57	6.14	7.8	5.08	5.15	7.4	15.74	13.67	14.09	11.28	14.87	21.31
47	23	0.324	0.254	0.549	0.209	0.218	0.267	0.225	0.463	0.432	0.258	0.552	0.382	0.507	0.913	0.79	1.46	0.644	0.858	0.877		2.52	2.54	2.39	2.82	2.89	2.22	1.75	2.18	1.82	2.16	1.82	1.41	4.1	3.02	6.04	9.5	6.2	14.99	19.79
48	24	3.19	3.7	3.88	4.45	5.84	5.53	4.8	3.74	20.63	4.9	7.5	2.67	4.78	17.22	11.03	18.2	4.26	5.85	4.42		6.96	5.52	6.08	9.19	8.69	8.4	10.74	5.25	20.98	6.24	11.88	7.64	19	31.09	24.89	16.04	6.56	34.93	48.49
49	25	0.672	0.79	0.805	0.636	0.624	0.838	0.83	0.924	0.992	0.916	1.368	0.592	0.985	1.383	3.227	2.891	1.238	0.892	1.796		3.1	3.57	2.25	3.45	2.87	4.59	3.43	3.44	3.38	4.52	4	5.35	7.12	6.41	8.86	7	9.29	19.14	21.95
50	26	0.297	0.215	0.126	0.197	0.254	0.267	0.13	0.496	0.189	0.236	0.206	0.493	0.377	0.247	0.182	0.274	0.178	1.042	0.813		0.218	0.335	0.102	0.354	0.408	0.475	0.26	0.638	0.377	0.481	0.345	0.195	2.802	0.386	0.596	0.713	1.471	0.924	2.852

## Sheet: LowBeta
Number	Number_group	Fp1_AvW_LowBeta_EO	Fp2_AvW_LowBeta_EO	F7_AvW_LowBeta_EO	F3_AvW_LowBeta_EO	Fz_AvW_LowBeta_EO	F4_AvW_LowBeta_EO	F8_AvW_LowBeta_EO	T3_AvW_LowBeta_EO	C3_AvW_LowBeta_EO	Cz_AvW_LowBeta_EO	C4_AvW_LowBeta_EO	T4_AvW_LowBeta_EO	T5_AvW_LowBeta_EO	P3_AvW_LowBeta_EO	Pz_AvW_LowBeta_EO	P4_AvW_LowBeta_EO	T6_AvW_LowBeta_EO	O1_AvW_LowBeta_EO	O2_AvW_LowBeta_EO		Fp1_AvW_LowBeta_EC	Fp2_AvW_LowBeta_EC	F7_AvW_LowBeta_EC	F3_AvW_LowBeta_EC	Fz_AvW_LowBeta_EC	F4_AvW_LowBeta_EC	F8_AvW_LowBeta_EC	T3_AvW_LowBeta_EC	C3_AvW_LowBeta_EC	Cz_AvW_LowBeta_EC	C4_AvW_LowBeta_EC	T4_AvW_LowBeta_EC	T5_AvW_LowBeta_EC	P3_AvW_LowBeta_EC	Pz_AvW_LowBeta_EC	P4_AvW_LowBeta_EC	T6_AvW_LowBeta_EC	O1_AvW_LowBeta_EC	O2_AvW_LowBeta_EC
1	1	0.966	0.365	0.353	0.712	0.473	0.464	0.279	0.185	0.939	0.691	0.889	1.456	1.045	0.857	0.634	0.815	0.925	0.79	0.603		0.604	0.945	0.672	0.461	0.492	0.187	0.598	0.882	1.066	0.591	0.792	0.486	1.367	0.736	0.628	0.449	0.829	0.828	0.549
2	2	0.049	0.024	0.195	0.254	0.172	0.206	0.444	0.972	0.24	0.109	0.188	0.905	0.226	0.183	0.153	0.155	0.334	0.513	0.534		0.039	0.111	0.396	0.206	0.195	0.201	0.283	0.137	0.243	0.138	0.128	0.71	0.381	0.206	0.189	0.21	0.389	0.326	0.497
3	3	0.088	0.162	0.277	0.164	0.173	0.207	0.327	0.402	0.179	0.199	0.275	0.226	0.435	0.216	0.106	0.148	0.333	0.377	0.341		0.11	0.174	0.156	0.223	0.24	0.242	0.194	0.069	0.216	0.268	0.213	0.494	0.507	0.263	0.106	0.132	0.36	0.417	0.44
4	4	0.677	0.202	0.462	1.051	0.207	0.538	0.332	1.247	0.297	0.22	0.283	0.921	1.079	0.372	0.26	0.4	0.994	0.944	1.263		0.144	0.191	0.257	0.173	0.189	0.242	0.247	0.273	0.241	0.198	0.247	0.865	1.086	0.311	0.222	0.371	0.844	0.491	0.85
5	5	0.52	0.266	0.414	0.427	0.501	0.415	0.29	0.352	0.345	0.344	0.263	0.253	0.827	0.428	0.368	0.372	0.4	0.693	0.504		0.25	0.38	0.37	0.46	0.61	0.49	0.38	0.41	0.44	0.43	0.28	0.29	1.04	0.55	0.41	0.41	0.5	0.78	0.56
6	6	0.258	0.294	0.328	0.25	0.248	0.232	0.274	0.49	0.311	0.335	0.31	0.575	1.4	0.773	0.525	0.475	1.17	1.007	1.388		0.35	0.34	0.63	0.49	0.41	0.45	0.5	0.76	0.56	0.56	0.73	1.05	4.49	1.77	0.75	0.93	2.16	2.14	4.21
7	7	0.18	0.12	0.49	0.34	0.26	0.3	0.15	0.34	0.64	0.32	0.38	0.62	0.72	0.89	0.37	0.73	0.71	1.22	1.14		0.41	0.39	0.45	0.48	0.35	0.35	0.39	0.53	0.72	0.47	0.33	0.53	0.73	1.07	0.52	0.73	0.75	2.49	2.13
8	8	0.25	0.263	0.262	0.246	0.3	0.272	0.36	0.777	0.696	0.445	0.416	0.497	1.192	0.675	0.452	0.703	0.904	1.618	1.747		0.39	0.47	0.33	0.33	0.42	0.4	0.55	0.84	1.15	0.63	0.72	0.68	1.4	1.49	0.86	1.33	1.03	3.06	2.99
9	9	1.25	1.12	0.46	0.37	0.35	0.42	0.52	0.61	0.26	0.25	0.44	0.93	0.9	0.59	0.55	0.63	1.04	1.22	1.15		0.52	0.35	0.44	0.34	0.32	0.43	0.19	0.6	0.32	0.35	0.52	0.76	0.83	0.5	0.54	0.65	0.83	1.05	0.87
10	10	0.126	0.066	0.574	0.175	0.171	0.175	0.327	1.379	0.277	0.179	0.247	0.691	0.709	0.243	0.137	0.198	0.414	0.98	0.856		0.29	0.27	0.46	0.19	0.17	0.24	0.4	0.25	0.24	0.21	0.32	0.1	0.34	0.41	0.23	0.48	0.65	0.74	0.82
11	11	0.116	0.234	0.349	0.222	0.155	0.176	0.234	0.133	0.277	0.18	0.255	0.378	0.649	0.339	0.2	0.385	0.55	0.579	0.483		0.15	0.22	0.19	0.17	0.21	0.12	0.2	0.33	0.37	0.24	0.44	0.48	0.72	0.38	0.22	0.32	0.72	0.58	0.54
12	12	0.251	0.13	0.544	0.394	0.333	0.261	0.293	1.099	0.347	0.464	0.44	0.272	0.451	0.442	0.537	0.604	0.218	0.825	0.877		0.628	0.631	0.648	0.649	0.692	0.713	0.717	0.676	0.845	0.925	0.998	0.714	2.591	1.835	2.314	2.222	1.618	2.912	6.128
13	13	0.67	0.209	0.357	0.352	0.217	0.364	0.267	0.407	0.197	0.251	0.325	0.377	0.467	0.319	0.226	0.293	0.236	0.612	0.472		0.15	0.08	0.43	0.19	0.12	0.14	0.1	0.38	0.2	0.16	0.25	0.39	0.51	0.26	0.2	0.27	0.28	0.54	0.5
14	14	0.11	0.094	0.175	0.105	0.141	0.168	0.14	0.352	0.133	0.189	0.125	0.373	0.434	0.297	0.174	0.18	0.366	0.363	0.416		0.114	0.074	0.147	0.152	0.132	0.144	0.117	0.122	0.198	0.152	0.074	0.428	0.571	0.327	0.194	0.208	0.501	0.604	0.545
15	15	0.366	0.318	0.445	0.466	0.594	0.556	0.344	0.837	1.945	0.729	3.628	0.3	1.048	2.175	0.902	2.765	1.596	1.34	1.465		0.6	0.5	0.96	0.65	0.53	0.67	0.7	0.67	2.77	0.78	3.71	1.21	1.17	3.33	2	2.66	1.73	2.48	1.76
16	16	0.437	0.229	0.404	0.314	0.096	0.129	0.146	0.874	0.432	0.433	0.16	0.209	0.27	0.324	0.818	0.412	0.482	0.585	0.79		0.14	0.11	0.33	0.17	0.19	0.17	0.19	0.49	0.4	0.38	0.38	0.56	1.11	0.71	0.71	0.76	1.21	1.56	1.48
17	17	0.134	0.074	0.124	0.18	0.112	0.224	0.242	0.142	0.109	0.116	0.131	0.134	0.393	0.162	0.147	0.235	0.31	0.288	0.284		0.083	0.088	0.065	0.087	0.122	0.103	0.074	0.078	0.026	0.105	0.101	0.162	0.207	0.119	0.107	0.121	0.194	0.277	0.219
18	18	1.255	0.241	0.141	0.403	0.441	0.516	0.354	0.427	0.572	1.041	0.315	0.639	0.741	0.66	0.86	0.819	0.82	0.723	1.031		0.849	0.396	0.757	0.495	0.503	0.535	0.881	0.132	1.081	0.997	0.944	0.524	0.95	0.991	0.915	1.035	1.412	0.72	0.933
19	19	0.268	0.183	0.353	0.465	0.356	0.359	0.217	0.14	0.458	0.378	0.722	0.297	0.994	0.616	0.331	0.537	0.712	1.289	1.074		0.997	0.74	0.866	0.686	0.634	0.142	0.585	0.753	1.228	0.861	1.372	1.04	1.384	0.955	0.607	1.277	1.127	1.216	0.854
20	20	0.867	0.91	1.28	1.046	0.87	1.109	1.33	1.356	1.936	1.622	3.339	2.911	2.853	2.044	1.283	2.527	2.252	1.734	1.86		1.27	1.22	1.42	2.08	2.01	2.33	2	1.03	3.29	2.61	5.03	3.98	4.84	3.96	2.43	4.14	4.19	2.5	3.67
21	21	0.098	0.058	0.072	0.192	0.135	0.181	0.167	0.676	0.312	0.18	0.524	0.315	0.491	0.281	0.245	0.33	0.056	0.489	0.461		0.292	0.255	0.273	0.271	0.206	0.254	0.372	0.836	0.466	0.263	0.692	0.115	0.827	0.51	0.393	0.541	0.183	0.577	0.92
22	22	0.473	0.404	0.206	0.214	0.213	0.322	0.277	0.176	0.237	0.281	0.175	0.248	0.293	0.551	0.302	0.455	0.421	1.247	0.654		0.06	0.1	0.16	0.18	0.2	0.2	0.17	0.38	0.36	0.34	0.28	0.31	0.67	0.49	0.33	0.46	0.45	1.29	1.45
23	23	0.354	0.867	0.412	0.683	0.623	0.607	0.662	1.016	0.872	0.634	0.923	1.596	1.352	0.99	0.778	1.103	2.478	1.191	1.989		0.98	0.69	1.12	1	0.95	0.64	0.35	0.44	1.17	0.87	1.38	0.52	1.67	1.44	1.1	1.54	2.83	1.87	2.69
24	24	0.308	0.294	0.096	0.227	0.21	0.24	0.253	0.111	0.242	0.142	0.306	0.379	0.436	0.372	0.268	0.37	0.38	0.636	0.685		0.106	0.102	0.05	0.165	0.173	0.181	0.128	0.451	0.188	0.128	0.091	0.094	0.33	0.231	0.214	0.337	0.334	0.399	0.387
25	1	0.12	0.168	0.105	0.336	0.334	0.373	0.237	0.29	0.394	0.397	0.788	0.422	1.817	0.648	0.286	0.707	1.081	1.08	1.597		0.289	0.269	0.604	0.489	0.365	0.334	0.661	0.238	0.606	0.339	1.097	0.451	1.307	0.444	0.336	0.814	1.5	0.833	2.088
26	2	0.053	0.153	0.285	0.177	0.09	0.253	0.335	0.146	0.141	0.071	0.136	0.177	0.372	0.136	0.102	0.133	0.326	0.307	0.265		0.13	0.149	0.143	0.117	0.107	0.118	0.24	0.284	0.127	0.124	0.083	0.473	0.367	0.182	0.114	0.13	0.242	0.392	0.275
27	3	0.602	0.607	0.625	0.649	0.467	0.786	0.683	0.774	0.457	0.394	0.291	1.002	0.173	0.459	0.638	0.549	0.873	1.067	1.434		0.33	0.56	0.85	0.47	0.41	0.45	0.48	1.67	0.6	0.36	0.57	0.16	1.68	0.72	0.49	1.04	0.97	1.8	2.06
28	4	0.676	0.253	0.445	0.298	0.492	0.499	0.33	0.329	0.749	0.612	0.66	1.048	1.994	1.049	0.642	0.918	1.823	1.761	2.119		0.249	0.285	0.304	0.428	0.346	0.372	0.246	0.462	0.707	0.339	0.482	0.525	1.596	0.843	0.495	0.798	1.146	0.997	0.934
29	5	0.355	0.093	0.276	0.326	0.321	0.402	0.359	0.239	1.428	0.793	0.403	0.219	0.991	0.848	0.734	1.04	0.5	1.044	0.943		0.29	0.17	0.99	0.55	0.59	0.63	0.33	0.93	1.36	1.34	1.38	0.67	1.78	1.08	1.15	2.3	1.5	2.14	4.15
30	6	0.534	0.199	0.235	0.507	0.163	0.256	0.643	0.115	0.123	0.182	0.131	0.179	0.393	0.108	0.062	0.112	0.415	0.497	0.741		0.598	0.125	0.298	0.177	0.232	0.244	0.672	0.139	0.138	0.23	0.232	0.33	0.923	0.307	0.334	0.437	0.585	1.741	1.531
31	7	0.612	0.28	0.41	0.413	0.145	0.168	0.31	0.264	0.355	0.132	0.189	0.238	0.12	0.197	0.093	0.133	0.891	0.778	0.35		0.066	0.057	0.07	0.04	0.1	0.087	0.076	0.176	0.154	0.116	0.184	0.224	0.09	0.177	0.105	0.134	0.188	0.224	0.204
32	8	0.59	0.62	0.91	0.76	0.78	0.73	0.69	1.83	0.93	0.72	0.68	1.01	2.42	1.79	2.15	1.59	1.67	1.85	2.56		0.71	0.57	1.11	0.69	0.71	0.66	0.65	1.22	0.88	0.67	0.76	0.82	2.76	1.92	1.79	1.61	1.42	2.35	3.13
33	9	0.168	0.369	0.113	0.402	0.491	0.31	0.458	0.655	0.537	0.477	0.556	0.806	1.827	0.873	0.361	0.665	1.201	1.534	0.992		0.23	0.35	0.22	0.3	0.43	0.47	0.71	1.86	0.58	0.43	1.07	1.39	1.87	1.42	0.71	1.05	1.11	2.55	1.9
34	10	0.323	0.241	0.387	0.592	0.227	0.536	0.305	0.96	0.571	0.563	0.426	0.45	0.897	1.287	0.773	0.443	2.157	0.703	1.074		0.181	0.176	0.317	0.357	0.342	0.307	0.24	0.5	0.318	0.576	0.686	0.522	0.638	0.527	0.522	0.492	1.035	1.324	1.662
35	11	0.223	0.172	0.291	0.334	0.175	0.195	0.274	0.23	0.062	0.229	0.159	0.194	0.241	0.191	0.32	0.254	0.172	0.283	0.185		0.574	0.433	1.272	0.35	0.386	0.417	0.708	0.314	0.391	0.528	0.346	0.634	0.619	1.213	2.077	1.463	0.936	1.456	1.959
36	12	0.127	0.2	0.302	0.155	0.176	0.2	0.219	0.292	0.204	0.165	0.233	0.306	0.595	0.296	0.251	0.27	0.379	0.55	0.425		0.22	0.26	0.31	0.14	0.19	0.23	0.23	0.26	0.33	0.23	0.25	0.38	0.7	0.35	0.39	0.47	0.52	0.55	0.51
37	13	0.097	0.114	0.126	0.425	0.369	0.353	0.349	0.29	0.7	0.484	0.597	0.563	0.455	0.968	0.768	0.919	0.346	0.927	1.237		0.2	0.24	0.29	0.54	0.47	0.47	0.3	0.29	1.26	0.79	1.06	0.64	1.31	1.54	1.11	1.21	1.06	1.16	1.45
38	14	0.155	0.132	0.175	0.156	0.233	0.188	0.187	0.301	0.372	0.288	0.074	0.159	0.513	0.44	0.489	0.463	0.396	0.445			0.71	0.52	0.64	0.51	0.52	0.52	0.56	0.68	0.66	0.7	0.68	0.74	1.65	1.1	2.05	1.23	1.41	2.09	1.48
39	15	0.57	0.73	0.44	1.04	0.76	0.66	0.67	0.22	1.48	1.59	2.12	0.54	0.55	1.1	0.9	0.7	0.54	0.51	0.4		0.6	0.5	0.85	1.38	1.14	1.01	0.67	0.79	1.63	2.01	2.51	0.73	0.81	1.01	0.79	0.78	0.74	0.63	0.5
40	16	0.171	0.123	0.122	0.149	0.321	0.373	0.204	0.186	0.262	0.352	0.45	0.261	1.389	0.377	0.479	0.684	1.053	0.864	0.537		0.71	0.46	0.81	0.78	0.6	0.73	0.55	0.75	0.98	0.8	1.14	0.99	1.93	1.9	1.76	1.62	1.57	2.75	2.58
41	17	0.193	0.153	0.191	0.195	0.244	0.424	0.45	0.448	0.344	0.299	0.642	0.285	0.775	1.062	0.452	0.738	0.748	0.836	0.669		0.194	0.1	0.56	0.136	0.148	0.396	0.154	0.72	0.303	0.479	1.08	0.13	0.304	0.771	0.678	0.247	1.008	0.726	0.593
42	18	0.371	0.299	0.63	0.445	0.464	0.501	0.813	0.344	0.687	0.634	0.835	1.428	1.593	1.035	0.712	1.018	1.287	1.288	1.841		0.54	0.6	0.2	0.59	0.83	1.01	0.51	0.82	0.8	0.78	0.87	1.07	1.16	1.09	0.76	1.15	1.07	1.64	1.7
43	19	0.059	0.042	0.188	0.11	0.068	0.145	0.166	0.198	0.147	0.171	0.147	0.162	0.161	0.157	0.228	0.181	0.253	0.318	0.221		0.324	0.217	0.687	0.297	0.402	0.342	0.36	0.45	0.517	0.478	0.805	0.571	0.567	0.358	0.358	0.471	0.416	0.404	0.335
44	20	0.267	0.261	0.45	0.489	0.32	0.312	0.383	1.27	0.516	0.419	0.394	1.397	1.339	0.498	0.605	0.683	1.13	2.219	1.657		0.397	0.392	0.841	0.449	0.34	0.485	0.431	1.332	0.474	0.408	0.609	0.595	1.725	0.237	0.573	0.572	0.604	2.628	1.35
45	21	0.04	0.104	0.099	0.103	0.119	0.093	0.177	0.059	0.087	0.154	0.089	0.159	0.245	0.161	0.108	0.139	0.437	0.264	0.333		0.152	0.133	0.303	0.125	0.117	0.208	0.231	0.465	0.117	0.153	0.161	0.545	0.562	0.2	0.139	0.162	0.531	0.4	0.408
46	22	0.35	0.28	0.62	0.44	0.45	0.66	0.75	0.63	1.18	0.76	0.57	0.46	1.07	1.4	0.68	0.63	1	1.29	1.53		0.25	0.32	0.31	0.39	0.55	0.45	0.44	0.85	0.67	0.76	0.62	0.75	1.27	1.03	0.79	0.99	1.04	1.31	1.25
47	23	0.19	0.118	0.351	0.136	0.08	0.15	0.232	0.361	0.263	0.181	0.208	0.394	0.469	0.446	0.313	0.423	0.436	0.453	0.439		0.18	0.21	0.23	0.26	0.2	0.2	0.18	0.41	0.36	0.24	0.3	0.42	0.61	0.69	0.46	0.66	0.62	0.88	0.83
48	24	0.82	0.8	1.66	1.73	1.89	2.01	0.92	1.6	4.85	3.61	3.31	0.91	2.64	2.84	1.87	4.47	2.66	2.34	2.87		1.84	1.24	1.77	2.15	1.59	1.44	3.69	1.39	5.64	3.07	3.5	2.18	3.37	3.6	2.32	4.14	2.87	2.94	4.29
49	25	0.138	0.234	0.132	0.258	0.251	0.295	0.199	0.184	0.548	0.206	0.6	0.201	0.513	0.463	0.283	0.539	0.551	0.414	0.544		0.38	0.4	0.37	0.39	0.36	0.53	0.51	1.53	0.58	0.46	0.73	1.75	0.99	0.91	0.9	0.91	1.72	2.22	3.54
50	26	0.333	0.227	0.179	0.219	0.244	0.262	0.142	0.535	0.23	0.218	0.28	0.504	0.537	0.311	0.19	0.35	0.159	0.908	0.861		0.229	0.341	0.164	0.387	0.367	0.447	0.296	0.569	0.74	0.285	0.764	0.186	0.933	1.132	0.599	1.447	0.706	0.995	1.217

## Sheet: MiddleBeta
Number	Number_group	Fp1_AvW_MiddleBeta_EO	Fp2_AvW_MiddleBeta_EO	F7_AvW_MiddleBeta_EO	F3_AvW_MiddleBeta_EO	Fz_AvW_MiddleBeta_EO	F4_AvW_MiddleBeta_EO	F8_AvW_MiddleBeta_EO	T3_AvW_MiddleBeta_EO	C3_AvW_MiddleBeta_EO	Cz_AvW_MiddleBeta_EO	C4_AvW_MiddleBeta_EO	T4_AvW_MiddleBeta_EO	T5_AvW_MiddleBeta_EO	P3_AvW_MiddleBeta_EO	Pz_AvW_MiddleBeta_EO	P4_AvW_MiddleBeta_EO	T6_AvW_MiddleBeta_EO	O1_AvW_MiddleBeta_EO	O2_AvW_MiddleBeta_EO		Fp1_AvW_MiddleBeta_EC	Fp2_AvW_MiddleBeta_EC	F7_AvW_MiddleBeta_EC	F3_AvW_MiddleBeta_EC	Fz_AvW_MiddleBeta_EC	F4_AvW_MiddleBeta_EC	F8_AvW_MiddleBeta_EC	T3_AvW_MiddleBeta_EC	C3_AvW_MiddleBeta_EC	Cz_AvW_MiddleBeta_EC	C4_AvW_MiddleBeta_EC	T4_AvW_MiddleBeta_EC	T5_AvW_MiddleBeta_EC	P3_AvW_MiddleBeta_EC	Pz_AvW_MiddleBeta_EC	P4_AvW_MiddleBeta_EC	T6_AvW_MiddleBeta_EC	O1_AvW_MiddleBeta_EC	O2_AvW_MiddleBeta_EC
1	1	1.182	0.389	0.368	0.997	0.391	0.566	0.188	0.162	0.688	0.515	0.708	1.716	0.785	0.625	0.413	0.644	0.864	0.579	0.549		0.378	0.594	0.5	0.339	0.278	0.113	0.406	0.524	0.912	0.372	0.558	0.306	0.852	0.651	0.407	0.296	0.675	0.774	0.489
2	2	0.049	0.026	0.184	0.229	0.151	0.19	0.452	0.712	0.306	0.098	0.225	0.843	0.186	0.201	0.132	0.165	0.284	0.394	0.503		0.031	0.089	0.309	0.195	0.159	0.182	0.194	0.111	0.291	0.121	0.168	0.544	0.351	0.189	0.163	0.218	0.408	0.224	0.333
3	3	0.096	0.18	0.27	0.175	0.217	0.228	0.37	0.423	0.235	0.238	0.258	0.322	0.369	0.251	0.119	0.232	0.382	0.325	0.363		0.091	0.157	0.16	0.227	0.209	0.217	0.182	0.066	0.227	0.254	0.226	0.578	0.364	0.284	0.111	0.137	0.336	0.333	0.351
4	4	1.85	0.439	0.55	2.45	0.233	1.019	0.361	1.408	0.3	0.209	0.386	0.798	1.206	0.359	0.265	0.415	0.942	1.189	1.096		0.122	0.143	0.225	0.192	0.182	0.432	0.191	0.349	0.378	0.243	0.324	1.009	1.056	0.224	0.203	0.367	1.361	0.386	1.025
5	5	0.588	0.235	0.433	0.527	0.465	0.391	0.275	0.402	0.598	0.52	0.269	0.241	0.758	0.436	0.413	0.327	0.444	0.5	0.436		0.25	0.35	0.37	0.48	0.45	0.39	0.38	0.39	0.77	0.58	0.33	0.33	0.87	0.53	0.51	0.44	0.59	0.61	0.5
6	6	0.279	0.286	0.266	0.287	0.271	0.293	0.294	0.525	0.353	0.35	0.442	0.473	1.521	0.775	0.488	0.589	0.858	1.067	1.419		0.37	0.33	0.51	0.57	0.48	0.5	0.44	0.75	0.72	0.62	0.76	0.74	4.09	2.04	0.79	1.33	1.89	1.47	4.09
7	7	0.13	0.08	0.37	0.31	0.19	0.24	0.1	0.28	0.58	0.29	0.38	0.61	0.51	0.61	0.22	0.49	0.45	0.58	0.72		0.19	0.19	0.21	0.27	0.16	0.18	0.21	0.38	0.4	0.31	0.25	0.28	0.4	0.42	0.22	0.34	0.37	0.77	0.49
8	8	0.188	0.196	0.216	0.17	0.203	0.205	0.31	0.346	0.717	0.274	0.321	0.349	0.619	0.65	0.459	0.769	0.516	0.827	0.982		0.22	0.26	0.17	0.19	0.21	0.19	0.26	0.4	1.1	0.29	0.35	0.34	0.61	0.96	0.52	0.88	0.52	0.77	0.68
9	9	0.75	0.71	0.31	0.27	0.25	0.3	0.35	0.32	0.22	0.2	0.38	0.61	0.55	0.37	0.31	0.41	0.64	0.58	0.65		0.51	0.34	0.4	0.28	0.26	0.36	0.16	0.48	0.31	0.34	0.54	0.51	1.03	0.43	0.4	0.53	0.84	1.18	0.89
10	10	0.167	0.071	0.443	0.221	0.176	0.19	0.292	0.919	0.323	0.19	0.277	0.516	0.692	0.304	0.164	0.241	0.429	0.786	0.759		0.44	0.48	0.51	0.35	0.26	0.35	0.59	0.35	0.56	0.36	0.69	0.12	0.69	0.76	0.29	0.82	1.04	0.96	1.3
11	11	0.131	0.28	0.281	0.2	0.099	0.115	0.161	0.08	0.155	0.131	0.167	0.216	0.341	0.149	0.108	0.244	0.281	0.315	0.278		0.12	0.19	0.14	0.11	0.13	0.06	0.1	0.15	0.19	0.22	0.19	0.22	0.39	0.15	0.14	0.17	0.45	0.32	0.29
12	12	0.234	0.102	0.43	0.349	0.308	0.232	0.258	0.947	0.357	0.274	0.396	0.273	0.443	0.475	0.389	0.514	0.212	0.813	0.902		0.296	0.228	0.247	0.279	0.237	0.25	0.247	0.298	0.338	0.278	0.377	0.218	1.137	0.528	0.642	0.521	0.779	0.551	0.766
13	13	0.893	0.194	0.352	0.48	0.18	0.527	0.26	0.404	0.172	0.204	0.297	0.325	0.337	0.215	0.206	0.23	0.19	0.274	0.236		0.13	0.07	0.38	0.19	0.11	0.13	0.09	0.46	0.22	0.15	0.26	0.81	0.49	0.23	0.23	0.22	0.25	0.31	0.27
14	14	0.145	0.093	0.136	0.107	0.159	0.174	0.14	0.287	0.315	0.212	0.162	0.642	0.378	0.294	0.167	0.189	0.339	0.277	0.292		0.119	0.078	0.129	0.174	0.157	0.156	0.107	0.1	0.267	0.176	0.08	0.559	0.527	0.319	0.196	0.183	0.424	0.348	0.337
15	15	0.124	0.185	0.09	0.087	0.156	0.211	0.188	0.12	0.232	0.185	0.304	0.044	0.287	0.235	0.186	0.335	0.423	0.403	0.484		0.11	0.1	0.2	0.14	0.18	0.21	0.18	0.16	0.5	0.33	0.47	0.39	0.39	0.46	0.33	0.47	0.49	0.46	0.52
16	16	0.44	0.215	0.369	0.341	0.101	0.114	0.153	0.793	0.574	0.385	0.197	0.175	0.269	0.327	0.748	0.396	0.428	0.582	0.698		0.09	0.09	0.19	0.13	0.13	0.14	0.15	0.25	0.27	0.23	0.42	0.4	0.69	0.44	0.31	0.56	0.58	0.5	0.81
17	17	0.154	0.088	0.125	0.414	0.131	0.361	0.245	0.156	0.145	0.126	0.173	0.136	0.387	0.172	0.159	0.156	0.245	0.287	0.23		0.091	0.08	0.071	0.183	0.111	0.101	0.082	0.078	0.049	0.093	0.106	0.146	0.22	0.122	0.107	0.103	0.146	0.278	0.132
18	18	1.293	0.264	0.095	0.399	0.391	0.559	0.481	0.326	0.607	1.131	0.199	0.424	0.423	0.502	0.519	0.548	0.568	0.41	0.492		0.695	0.359	0.663	0.517	0.416	0.443	0.857	0.095	0.895	1.147	0.518	0.466	0.665	0.797	0.839	0.826	1.21	0.484	0.528
19	19	0.216	0.146	0.253	0.349	0.271	0.358	0.189	0.107	0.304	0.259	0.468	0.261	0.782	0.476	0.32	0.445	0.67	0.954	0.773		0.492	0.289	0.302	0.266	0.191	0.09	0.253	0.344	0.409	0.268	0.357	0.567	0.977	0.472	0.322	0.525	0.698	0.775	0.512
20	20	0.888	0.918	1.267	1.077	0.874	1.409	1.214	1.362	1.927	1.389	3.032	2.17	2.616	2.412	1.283	2.653	1.782	1.552	1.331		1.12	1.09	1	1.4	1.42	2.09	1.48	0.72	2.86	1.66	3.8	2.1	3.76	3.38	1.88	4.01	2.78	1.85	3.3
21	21	0.077	0.048	0.056	0.131	0.081	0.119	0.135	0.568	0.247	0.13	0.393	0.24	0.356	0.216	0.182	0.299	0.046	0.354	0.46		0.212	0.173	0.172	0.201	0.147	0.158	0.376	0.362	0.395	0.215	0.52	0.113	0.671	0.405	0.25	0.399	0.173	0.464	0.919
22	22	0.263	0.307	0.167	0.148	0.129	0.295	0.212	0.23	0.168	0.183	0.175	0.206	0.262	0.298	0.164	0.21	0.255	0.621	0.349		0.03	0.06	0.09	0.11	0.12	0.13	0.09	0.25	0.18	0.22	0.18	0.18	0.43	0.19	0.14	0.19	0.3	0.45	0.42
23	23	0.181	0.443	0.195	0.396	0.306	0.416	0.331	0.477	0.403	0.275	0.533	0.809	0.5	0.417	0.334	0.522	0.742	0.498	0.641		0.44	0.35	0.46	0.36	0.3	0.24	0.2	0.2	0.4	0.33	0.5	0.24	0.53	0.47	0.4	0.61	1	0.76	1.13
24	24	0.238	0.222	0.069	0.156	0.108	0.262	0.485	0.079	0.15	0.092	0.307	0.293	0.246	0.181	0.141	0.184	0.257	0.265	0.362		0.061	0.049	0.028	0.102	0.086	0.099	0.081	0.309	0.125	0.078	0.053	0.065	0.191	0.116	0.094	0.174	0.242	0.16	0.222
25	1	0.074	0.175	0.077	0.283	0.186	0.393	0.208	0.268	0.188	0.192	0.358	0.265	1.249	0.347	0.161	0.239	0.556	0.504	0.852		0.171	0.159	0.353	0.276	0.232	0.249	0.491	0.141	0.262	0.205	0.392	0.3	1.431	0.302	0.148	0.274	0.857	0.535	1.262
26	2	0.058	0.188	0.367	0.246	0.084	0.299	0.42	0.178	0.179	0.087	0.176	0.274	0.387	0.156	0.107	0.202	0.303	0.28	0.22		0.145	0.167	0.165	0.154	0.13	0.141	0.253	0.291	0.182	0.121	0.086	0.602	0.378	0.212	0.139	0.197	0.295	0.302	0.253
27	3	0.535	0.509	0.434	0.661	0.453	0.86	0.591	0.493	0.349	0.266	0.255	0.62	0.1	0.293	0.484	0.334	0.454	0.579	0.602		0.23	0.44	0.75	0.38	0.32	0.35	0.33	1.1	0.51	0.27	0.47	0.17	1.08	0.54	0.43	0.65	0.59	1.09	0.93
28	4	0.59	0.212	0.478	0.298	0.457	0.52	0.323	0.338	0.859	0.62	0.697	0.994	1.695	1.164	1.008	1.161	1.265	1.364	1.622		0.237	0.265	0.326	0.33	0.281	0.304	0.222	0.375	0.67	0.317	0.483	0.458	1.273	0.76	0.508	0.736	0.814	0.687	0.678
29	5	0.312	0.048	0.161	0.227	0.16	0.25	0.225	0.139	0.32	0.378	0.176	0.096	0.395	0.257	0.352	0.319	0.215	0.495	0.495		0.13	0.05	0.39	0.27	0.2	0.24	0.14	0.3	0.33	0.43	0.31	0.26	0.56	0.33	0.38	0.4	0.28	0.52	0.57
30	6	0.62	0.238	0.311	0.697	0.17	0.354	0.743	0.146	0.144	0.138	0.151	0.211	0.354	0.132	0.069	0.126	0.61	0.414	0.431		0.346	0.046	0.15	0.102	0.077	0.098	0.213	0.083	0.065	0.12	0.128	0.144	0.32	0.115	0.17	0.203	0.276	0.32	0.475
31	7	0.992	0.392	0.533	0.579	0.158	0.229	0.457	0.26	0.455	0.139	0.186	0.265	0.172	0.22	0.088	0.128	1.336	0.65	0.331		0.07	0.058	0.083	0.061	0.084	0.087	0.084	0.149	0.15	0.092	0.182	0.217	0.073	0.133	0.07	0.121	0.177	0.133	0.146
32	8	0.34	0.3	0.6	0.72	0.48	0.54	0.39	1.11	0.71	0.54	0.5	0.46	1.67	0.98	0.89	0.9	0.91	0.9	1.07		0.47	0.42	0.76	0.64	0.58	0.69	0.69	0.78	0.71	0.65	0.66	0.92	2.77	1.31	1.2	1.16	1.31	1.38	1.83
33	9	0.159	0.268	0.153	0.232	0.217	0.232	0.466	0.453	0.624	0.366	0.91	0.525	0.891	1.386	0.587	0.936	0.657	0.503	0.479		0.18	0.2	0.16	0.2	0.27	0.26	0.34	1.29	0.67	0.32	0.86	1.01	0.92	1.39	0.66	0.89	0.6	0.8	0.62
34	10	0.357	0.224	0.344	0.592	0.223	0.606	0.269	0.966	0.607	0.582	0.491	0.444	0.979	1.169	0.702	0.412	2.15	0.704	1.154		0.157	0.133	0.188	0.285	0.203	0.194	0.172	0.35	0.235	0.394	0.467	0.281	0.478	0.417	0.438	0.444	0.457	0.654	0.83
35	11	0.135	0.102	0.186	0.402	0.123	0.139	0.161	0.171	0.051	0.128	0.087	0.205	0.198	0.104	0.164	0.135	0.126	0.204	0.121		0.199	0.082	0.302	0.182	0.104	0.146	0.152	0.091	0.088	0.142	0.115	0.163	0.218	0.169	0.227	0.177	0.269	0.204	0.207
36	12	0.125	0.201	0.302	0.191	0.176	0.194	0.208	0.268	0.177	0.158	0.252	0.299	0.49	0.287	0.272	0.284	0.377	0.496	0.436		0.22	0.23	0.32	0.14	0.17	0.24	0.19	0.22	0.31	0.19	0.26	0.31	0.53	0.34	0.33	0.38	0.41	0.41	0.39
37	13	0.088	0.129	0.103	0.549	0.431	0.389	0.322	0.289	0.884	0.483	0.675	0.442	0.43	0.994	0.758	0.772	0.297	0.855	1.129		0.34	0.3	0.4	0.69	0.57	0.52	0.33	0.27	1.58	0.81	1.02	0.5	1.15	1.95	1.17	1.22	0.72	1.04	1.21
38	14	0.124	0.093	0.125	0.137	0.168	0.142	0.143	0.223	0.197	0.188	0.048	0.114	0.414	0.282	0.293	0.359	0.33	0.383			0.44	0.29	0.39	0.29	0.3	0.36	0.43	0.54	0.47	0.6	0.44	0.49	1.22	0.5	1.36	0.85	1	1.29	0.9
39	15	0.54	0.89	0.45	1.33	1.39	0.81	0.76	0.26	2.22	3.04	2.35	0.64	0.44	0.76	0.79	0.78	0.59	0.43	0.37		0.69	0.7	0.92	1.82	1.82	1.19	1.33	0.89	2.49	4.53	2.75	0.84	1.06	0.85	0.7	0.9	0.84	0.84	0.58
40	16	0.101	0.101	0.07	0.09	0.209	0.317	0.203	0.164	0.236	0.212	0.402	0.245	0.824	0.263	0.244	0.339	0.798	0.589	0.361		0.59	0.19	0.36	0.34	0.28	0.55	0.17	0.37	0.51	0.33	0.5	0.53	0.83	0.41	0.37	0.46	0.98	0.62	0.8
41	17	0.22	0.161	0.201	0.228	0.261	0.351	0.401	0.419	0.341	0.303	0.636	0.279	0.605	0.891	0.491	0.657	0.758	0.707	0.635		0.169	0.09	0.472	0.124	0.13	0.272	0.15	0.522	0.249	0.382	0.717	0.105	0.27	0.631	0.617	0.215	0.847	0.649	0.369
42	18	0.327	0.256	0.536	0.506	0.48	0.528	0.726	0.257	0.602	0.65	0.721	1.031	1.106	0.831	0.772	0.93	0.966	1.132	1.66		0.38	0.42	0.13	0.46	0.61	0.64	0.33	0.54	0.59	0.81	0.57	0.78	0.79	0.64	0.6	0.76	0.76	0.68	0.92
43	19	0.039	0.029	0.126	0.094	0.049	0.132	0.098	0.102	0.095	0.108	0.113	0.101	0.102	0.095	0.13	0.137	0.212	0.23	0.157		0.164	0.135	0.325	0.178	0.192	0.205	0.182	0.205	0.396	0.271	0.411	0.259	0.323	0.196	0.238	0.264	0.216	0.248	0.215
44	20	0.143	0.141	0.304	0.302	0.165	0.188	0.205	0.605	0.388	0.236	0.237	0.805	0.508	0.269	0.309	0.347	0.592	0.978	0.711		0.243	0.215	0.421	0.267	0.208	0.337	0.198	1.096	0.462	0.236	0.491	0.614	0.785	0.216	0.23	0.367	0.522	1.273	0.561
45	21	0.055	0.126	0.09	0.105	0.12	0.122	0.17	0.058	0.09	0.16	0.138	0.205	0.285	0.137	0.112	0.185	0.513	0.432	0.499		0.148	0.13	0.219	0.118	0.146	0.208	0.2	0.494	0.138	0.204	0.283	0.422	0.598	0.223	0.165	0.199	0.625	0.448	0.528
46	22	0.38	0.27	0.55	0.52	0.5	0.48	0.67	0.46	0.88	0.74	0.44	0.35	0.73	1.11	0.48	0.44	0.67	0.82	0.86		0.21	0.29	0.21	0.51	0.54	0.45	0.36	0.68	0.65	0.68	0.59	0.54	0.89	0.82	0.52	0.66	0.77	0.92	0.82
47	23	0.227	0.123	0.364	0.175	0.082	0.166	0.24	0.366	0.332	0.194	0.277	0.302	0.417	0.547	0.341	0.458	0.342	0.327	0.412		0.16	0.29	0.2	0.22	0.2	0.25	0.16	0.29	0.43	0.22	0.37	0.36	0.48	0.8	0.54	0.67	0.47	0.5	0.47
48	24	0.86	0.61	1.32	1.34	1.42	1.62	0.85	1.47	6.18	2.01	3.15	0.93	2.16	2.57	1.73	3.56	2.46	1.99	2.62		1.95	1.37	1.29	1.91	1.31	1.35	3.27	1.21	6.17	1.92	3.09	2.16	4.92	3.45	2.13	2.89	3.65	2.52	3.79
49	25	0.092	0.184	0.097	0.159	0.149	0.228	0.126	0.166	0.23	0.172	0.339	0.132	0.416	0.355	0.196	0.321	0.342	0.372	0.41		0.19	0.22	0.2	0.21	0.19	0.33	0.21	0.78	0.29	0.29	0.55	0.85	0.71	0.55	0.38	0.45	0.79	0.74	0.78
50	26	0.581	0.256	0.156	0.298	0.259	0.276	0.138	0.528	0.35	0.24	0.404	0.631	0.514	0.375	0.202	0.409	0.18	0.745	0.832		0.171	0.222	0.068	0.262	0.264	0.376	0.182	0.476	0.487	0.236	0.491	0.159	0.692	0.444	0.234	0.558	0.575	0.482	0.668

## Sheet: Beta2
Number	Number_group	Fp1_AvW_Beta2_EO	Fp2_AvW_Beta2_EO	F7_AvW_Beta2_EO	F3_AvW_Beta2_EO	Fz_AvW_Beta2_EO	F4_AvW_Beta2_EO	F8_AvW_Beta2_EO	T3_AvW_Beta2_EO	C3_AvW_Beta2_EO	Cz_AvW_Beta2_EO	C4_AvW_Beta2_EO	T4_AvW_Beta2_EO	T5_AvW_Beta2_EO	P3_AvW_Beta2_EO	Pz_AvW_Beta2_EO	P4_AvW_Beta2_EO	T6_AvW_Beta2_EO	O1_AvW_Beta2_EO	O2_AvW_Beta2_EO		Fp1_AvW_Beta2_EC	Fp2_AvW_Beta2_EC	F7_AvW_Beta2_EC	F3_AvW_Beta2_EC	Fz_AvW_Beta2_EC	F4_AvW_Beta2_EC	F8_AvW_Beta2_EC	T3_AvW_Beta2_EC	C3_AvW_Beta2_EC	Cz_AvW_Beta2_EC	C4_AvW_Beta2_EC	T4_AvW_Beta2_EC	T5_AvW_Beta2_EC	P3_AvW_Beta2_EC	Pz_AvW_Beta2_EC	P4_AvW_Beta2_EC	T6_AvW_Beta2_EC	O1_AvW_Beta2_EC	O2_AvW_Beta2_EC
1	1	5.761	1.238	1.068	4.067	1.162	2.134	0.326	0.321	1.433	0.82	1.437	3.581	1.355	0.745	0.419	0.843	1.325	0.617	0.673		0.745	0.755	0.845	0.547	0.436	0.194	1.093	0.716	1.491	0.511	0.802	0.497	1.097	0.833	0.469	0.441	1.003	0.746	0.882
2	2	0.099	0.04	0.48	0.793	0.314	0.498	1.135	1.611	0.44	0.196	0.452	1.626	0.318	0.292	0.272	0.37	0.368	0.889	0.608		0.041	0.161	0.483	0.33	0.242	0.287	0.319	0.212	0.421	0.173	0.27	0.781	0.36	0.243	0.276	0.301	0.367	0.298	0.414
3	3	0.197	0.353	0.492	0.362	0.387	0.39	0.746	0.702	0.453	0.398	0.439	0.654	0.532	0.45	0.197	0.354	0.523	0.522	0.55		0.151	0.307	0.28	0.379	0.363	0.428	0.305	0.098	0.371	0.397	0.362	1.025	0.488	0.433	0.182	0.248	0.452	0.523	0.503
4	4	5.967	1.162	2.419	6.442	0.456	4.359	1.031	4.308	0.643	0.359	1.163	3.33	1.196	0.405	0.279	0.484	1.991	0.807	0.921		0.209	0.274	0.384	0.316	0.249	0.791	0.31	0.62	0.615	0.426	0.476	1.424	0.874	0.302	0.224	0.402	0.953	0.497	1.109
5	5	1.964	0.494	0.846	1.264	0.916	0.819	0.46	0.757	1.181	1.231	0.586	0.445	0.858	0.833	0.648	0.677	0.607	0.737	0.613		0.44	0.61	0.61	0.75	0.86	0.74	0.56	0.62	1.07	1.27	0.6	0.42	1.09	0.95	0.75	0.76	0.75	0.96	0.79
6	6	0.37	0.35	0.376	0.386	0.362	0.401	0.4	0.915	0.604	0.424	0.542	0.888	1.456	1.053	0.753	0.934	1.01	1.266	1.557		0.45	0.41	0.61	0.58	0.48	0.55	0.54	0.74	0.97	0.63	0.8	0.91	3.08	1.89	0.86	1.49	1.22	1.94	3.04
7	7	0.34	0.22	1.01	0.74	0.43	0.59	0.29	0.57	1.97	0.63	0.88	1.56	0.91	2.09	0.65	1.4	0.9	1.13	0.94		0.45	0.44	0.54	0.77	0.37	0.44	0.66	0.98	1.08	0.82	0.57	0.52	0.86	1.19	0.64	0.94	0.8	1.72	1.02
8	8	0.251	0.269	0.268	0.199	0.227	0.377	0.46	0.292	0.425	0.276	0.237	0.312	0.37	0.528	0.343	0.499	0.312	0.514	0.47		0.22	0.24	0.14	0.2	0.23	0.22	0.26	0.31	0.42	0.29	0.27	0.28	0.46	0.59	0.34	0.55	0.45	0.61	0.74
9	9	1.18	1.18	0.5	0.42	0.4	0.49	0.6	0.51	0.58	0.34	0.78	0.78	1.64	0.49	0.4	0.59	0.66	0.85	1.03		1.17	0.74	0.5	0.41	0.36	0.56	0.25	0.73	0.6	0.41	0.87	0.61	2.04	0.53	0.44	0.73	0.75	1.86	1.67
10	10	0.469	0.203	0.755	0.778	0.433	0.62	0.982	0.947	0.931	0.343	0.624	0.792	1.078	0.608	0.311	0.619	0.693	1.553	1.725		1.07	0.97	1.01	0.66	0.53	0.85	1.35	0.64	1.24	0.71	0.77	0.29	1.38	1.72	0.74	1.42	1.04	2.93	3.15
11	11	0.33	0.763	0.572	0.487	0.222	0.291	0.343	0.148	0.38	0.312	0.34	0.354	0.513	0.293	0.228	0.358	0.388	0.439	0.394		0.25	0.3	0.31	0.26	0.25	0.15	0.19	0.27	0.33	0.5	0.36	0.35	0.63	0.31	0.28	0.3	0.58	0.5	0.47
12	12	0.573	0.287	0.801	0.989	0.733	0.639	0.573	2.747	1.065	0.974	1.017	0.64	1.128	1.069	0.961	1.439	0.431	1.882	2.188		0.61	0.473	0.535	0.705	0.54	0.611	0.529	0.54	1.084	0.956	1.092	0.335	2.134	1.043	1.065	1.35	1.194	1.598	1.755
13	13	3.014	0.578	0.978	1.34	0.581	1.521	0.752	0.967	0.464	0.734	0.737	0.719	0.752	0.563	0.524	0.578	0.509	0.516	0.433		0.37	0.19	0.84	0.72	0.47	0.6	0.26	1.07	0.62	0.53	0.79	2.19	2.06	0.66	0.53	0.68	0.74	2.17	0.74
14	14	0.24	0.117	0.212	0.117	0.188	0.219	0.152	0.457	0.271	0.322	0.197	1.674	0.436	0.232	0.145	0.154	0.512	0.336	0.33		0.158	0.091	0.193	0.194	0.163	0.166	0.132	0.112	0.287	0.261	0.131	0.978	0.566	0.25	0.151	0.141	0.445	0.482	0.381
15	15	0.356	0.73	0.262	0.293	0.522	0.721	0.668	0.406	0.695	0.657	0.744	0.091	0.466	0.632	0.435	0.767	0.601	0.672	0.748		0.27	0.27	0.45	0.37	0.59	0.57	0.43	0.4	0.93	1.21	0.92	0.61	0.77	1.26	0.92	1.09	0.82	1.03	1.16
16	16	0.494	0.396	0.408	0.684	0.225	0.212	0.207	1.038	0.858	0.488	0.353	0.225	0.37	0.372	0.929	0.461	0.491	0.943	0.833		0.15	0.16	0.32	0.24	0.25	0.26	0.27	0.34	0.45	0.4	0.63	0.65	1.03	0.71	0.47	0.58	0.6	1.27	1.56
17	17	0.536	0.196	0.259	1.28	0.264	1.111	0.799	0.248	0.308	0.153	0.215	0.189	0.554	0.194	0.14	0.163	0.31	0.317	0.254		0.135	0.162	0.116	0.224	0.174	0.173	0.107	0.121	0.062	0.165	0.15	0.213	0.281	0.153	0.141	0.133	0.219	0.361	0.338
18	18	4.658	1.145	0.173	1.235	0.955	2.19	2.043	0.494	0.849	2.304	0.368	0.624	0.577	0.508	0.628	0.661	0.838	0.508	0.539		0.891	0.451	0.958	0.625	0.494	0.558	1.318	0.139	1.102	1.67	0.575	0.597	0.691	0.891	0.891	0.93	1.405	0.572	0.525
19	19	0.419	0.27	0.57	0.707	0.462	0.636	0.345	0.196	0.531	0.497	0.618	0.398	1.096	0.726	0.536	0.723	0.826	1.673	1.204		0.992	0.539	0.774	0.626	0.397	0.201	0.48	0.519	0.705	0.665	0.74	0.987	1.67	0.899	0.721	1.101	0.994	1.953	1.044
20	20	0.954	0.992	1.53	1.322	0.825	2.131	1.421	1.22	1.886	1.606	2.864	2.028	1.814	1.621	1.4	2.667	1.48	2.571	1.417		1.58	1.55	1.3	1.71	1.77	3.18	1.87	0.83	2.61	2.57	4.48	2.33	2.8	2.82	2.52	4.91	2.25	2.36	3.25
21	21	0.251	0.093	0.084	0.273	0.148	0.189	0.251	0.657	0.418	0.191	0.437	0.414	0.416	0.378	0.271	0.396	0.076	0.554	0.832		0.324	0.274	0.273	0.311	0.201	0.242	0.623	0.508	0.499	0.258	0.54	0.181	0.546	0.492	0.295	0.499	0.235	0.752	1.58
22	22	0.609	0.874	0.437	0.737	0.526	1.057	0.621	0.458	0.723	0.699	0.639	0.528	0.548	0.765	0.401	0.522	0.625	1.325	0.748		0.11	0.22	0.39	0.87	0.86	1.03	0.38	0.92	1.22	1.29	0.98	0.63	1.45	1.12	0.65	0.87	0.99	2.07	2.18
23	23	0.413	0.91	0.411	0.717	0.572	1.075	0.653	0.999	0.635	0.519	1.293	1.773	0.91	0.621	0.552	0.965	1.282	0.788	0.918		0.178	0.135	0.066	0.331	0.297	0.314	0.236	0.483	0.365	0.243	0.112	0.18	0.393	0.348	0.262	0.391	0.525	0.625	0.554
24	24	0.539	0.647	0.136	0.473	0.319	0.538	0.779	0.168	0.39	0.246	0.688	0.549	0.525	0.458	0.28	0.355	0.527	0.689	0.694		0.77	0.75	0.76	0.62	0.61	0.51	0.42	0.42	0.73	0.76	0.94	0.42	0.99	0.88	0.82	1.26	1.56	2.06	2.6
25	1	0.133	0.367	0.137	0.66	0.4	1.444	0.496	0.573	0.508	0.398	0.788	0.511	1.622	0.471	0.23	0.451	0.608	0.531	0.75		0.245	0.251	0.632	0.482	0.366	0.491	0.971	0.301	0.664	0.358	0.887	0.508	1.637	0.401	0.22	0.507	0.861	0.677	1.072
26	2	0.329	1.537	2.011	1.154	0.296	1.592	1.228	0.601	0.702	0.243	0.638	0.895	0.874	0.42	0.239	0.522	0.881	0.639	0.462		0.262	0.303	0.308	0.319	0.245	0.282	0.676	0.674	0.462	0.384	0.184	1.219	0.6	0.358	0.285	0.303	0.511	0.44	0.358
27	3	1.691	1.761	0.717	1.793	1.142	2.555	1.397	0.746	0.592	0.49	0.841	1.404	0.161	0.258	0.488	0.567	0.59	0.601	0.626		0.34	0.62	1.02	0.75	0.5	0.59	0.47	1.33	0.71	0.54	0.75	0.3	1.27	0.75	0.58	0.78	0.94	1.32	1.07
28	4	1.369	0.356	0.507	0.447	0.542	0.89	0.294	0.199	0.695	0.378	0.371	0.692	1.143	0.661	0.534	0.673	0.868	1.052	1.199		0.31	0.359	0.666	0.468	0.33	0.344	0.241	0.264	0.591	0.306	0.379	0.385	0.932	0.585	0.403	0.591	0.714	0.785	0.702
29	5	0.807	0.102	0.37	0.491	0.349	0.488	0.426	0.304	0.932	0.813	0.392	0.193	0.791	0.608	0.643	0.766	0.415	0.86	0.879		0.35	0.16	0.77	0.56	0.54	0.58	0.32	0.64	1.15	1.37	0.89	0.48	1.51	0.91	0.89	1.13	0.72	1.4	1.74
30	6	1.348	0.945	1.528	3.104	0.552	1.974	3.602	0.403	0.573	0.346	0.851	0.557	0.983	0.339	0.141	0.507	2.729	0.731	0.998		1.384	0.109	0.493	0.269	0.19	0.26	0.471	0.208	0.187	0.307	0.366	0.325	0.661	0.344	0.452	0.547	0.635	0.656	1.309
31	7	3.187	1.153	1.674	1.731	0.468	0.765	1.397	0.567	1.379	0.368	0.555	0.737	0.397	0.408	0.18	0.282	4.083	0.714	0.412		0.167	0.134	0.178	0.136	0.217	0.286	0.188	0.353	0.333	0.214	0.334	0.404	0.191	0.317	0.125	0.227	0.268	0.259	0.263
32	8	0.53	0.5	0.92	1.17	0.77	0.95	0.68	1.5	1.71	1.06	1.12	0.62	2.13	1.57	1.25	1.5	1.38	1.2	1.8		0.73	0.6	1.23	1.01	0.89	1.1	1.12	1.06	1.45	1.09	1.33	1.96	2.32	1.94	1.59	1.77	1.78	2	2.92
33	9	0.259	0.485	0.164	0.464	0.351	0.431	0.796	0.387	0.797	0.454	0.719	0.778	0.821	1.657	0.63	0.773	0.751	0.593	0.565		0.24	0.29	0.19	0.3	0.41	0.39	0.51	2.12	0.84	0.45	1.09	1.72	1.21	1.88	0.68	0.79	0.82	1.21	0.85
34	10	0.862	0.468	0.734	1.329	0.308	1.337	0.547	1.988	0.817	0.582	0.651	0.944	1.533	1.557	1.033	0.729	2.616	0.882	1.188		0.299	0.243	0.338	0.779	0.332	0.319	0.273	0.472	0.35	0.567	0.635	0.324	0.731	0.459	0.839	0.488	0.603	0.815	1.005
35	11	0.289	0.224	0.511	1.34	0.253	0.348	0.397	0.439	0.13	0.247	0.231	1.179	0.379	0.247	0.247	0.236	0.274	0.424	0.207		0.459	0.161	0.734	0.492	0.23	0.38	0.418	0.292	0.194	0.342	0.296	0.36	0.405	0.404	0.316	0.268	0.387	0.385	0.471
36	12	0.249	0.487	0.74	0.421	0.326	0.413	0.479	0.434	0.363	0.274	0.395	0.467	0.944	0.431	0.33	0.525	0.619	0.887	0.671		0.39	0.42	0.53	0.26	0.35	0.42	0.34	0.36	0.53	0.35	0.35	0.49	1	0.54	0.47	0.56	0.63	0.76	0.68
37	13	0.174	0.214	0.148	1.175	0.662	0.686	0.99	0.511	1.208	0.942	0.965	0.851	0.667	0.955	0.76	0.857	0.54	0.838	1.003		0.37	0.34	0.5	0.99	0.72	0.68	0.43	0.33	1.38	1.74	1.5	0.66	1.09	1.7	1.03	1.31	0.8	1.11	1.19
38	14	0.287	0.164	0.23	0.228	0.301	0.279	0.278	0.445	0.457	0.309	0.091	0.171	0.677	0.489	0.519	0.607	0.464	0.633			0.57	0.46	0.46	0.42	0.54	0.58	0.59	0.82	0.68	0.68	0.86	0.65	1.52	1.12	1.53	1.2	1.14	2.12	1.39
39	15	0.73	1.06	0.55	1.15	1.55	1.08	0.89	0.28	1.65	2.28	1.87	0.67	0.45	0.76	0.87	0.72	0.52	0.42	0.37		0.81	0.72	0.99	1.23	1.71	1.29	0.94	0.83	1.53	2.35	1.78	0.78	0.68	0.78	0.69	0.71	0.61	0.51	0.36
40	16	0.165	0.369	0.13	0.169	0.397	1.793	0.809	0.272	0.431	0.269	0.655	0.49	1.123	0.341	0.339	0.484	1.548	0.655	0.468		1.91	0.43	0.91	0.79	0.59	1.67	0.34	0.59	0.9	0.46	0.82	0.86	1.1	0.88	0.66	0.93	1.7	1.03	1.28
41	17	0.368	0.234	0.239	0.389	0.428	0.587	0.683	0.497	0.76	0.648	0.798	0.439	0.973	0.808	0.483	1.137	1.023	0.886	0.768		0.255	0.111	0.712	0.206	0.209	0.337	0.225	0.831	0.41	0.444	0.813	0.14	0.343	0.741	0.586	0.328	1.003	1.04	0.506
42	18	0.472	0.336	0.708	0.75	0.754	0.976	0.927	0.234	0.813	1.241	0.931	1.297	1.095	0.915	0.714	1.093	0.963	1.117	1.152		0.61	0.64	0.2	0.76	0.88	1.01	0.47	0.7	1.01	2.04	1.04	1.21	1.08	0.92	0.79	1.17	1.04	1.06	1.56
43	19	0.075	0.078	0.253	0.343	0.082	0.358	0.181	0.192	0.235	0.227	0.251	0.28	0.223	0.169	0.23	0.209	0.284	0.569	0.3		0.225	0.219	0.448	0.26	0.279	0.342	0.328	0.257	0.393	0.495	0.405	0.326	0.439	0.247	0.308	0.291	0.31	0.354	0.264
44	20	0.26	0.277	0.741	0.615	0.345	0.452	0.409	1.205	1.059	0.455	0.488	1.39	0.888	0.567	0.666	0.576	1.082	1.272	0.925		0.596	0.499	1.174	0.851	0.555	0.967	0.517	3.009	1.173	0.715	1.396	1.973	2.065	0.589	0.68	1.048	1.405	3.655	1.966
45	21	0.099	0.246	0.192	0.242	0.184	0.219	0.346	0.11	0.231	0.286	0.259	0.323	0.397	0.296	0.217	0.355	0.767	0.589	0.66		0.324	0.27	0.407	0.216	0.232	0.355	0.388	0.714	0.265	0.335	0.379	0.696	0.705	0.489	0.383	0.454	0.918	0.994	1.217
46	22	1.38	0.72	1.21	2.2	1.22	1.16	2.05	2.2	2.49	1.87	1.26	0.63	1.48	2.66	1.11	1.07	1.33	1.13	1.32		0.56	0.74	0.55	1.97	1.22	1.03	0.81	1.69	2.22	2.7	2.08	1.17	1.71	2.08	1.43	1.66	1.91	2.24	2.07
47	23	0.866	0.417	1.656	1.039	0.273	0.509	1.167	0.944	1.071	0.501	0.81	0.928	0.679	1.144	0.764	0.964	0.736	0.586	0.683		0.44	1.23	0.5	0.63	0.56	0.77	0.39	0.55	0.86	0.51	1.11	0.67	0.85	1.76	1.26	1.51	0.97	1.15	1.38
48	24	1.27	0.75	2.91	2.43	2.1	3.22	0.96	2.15	4.51	4.85	3.32	1.05	2.36	2.68	2.11	3.72	2.8	2.36	2.49		5.45	4.15	2.82	4.54	2.27	2.57	9.05	2.79	5.48	5.01	3.8	3.58	5.68	4.7	3.6	4.45	3.89	5.02	7.41
49	25	0.372	0.738	0.24	0.559	0.532	0.652	0.347	0.297	0.681	0.399	0.772	0.323	0.821	0.931	0.564	0.807	0.652	0.81	0.843		0.63	0.71	0.57	0.74	0.67	0.87	0.64	1.17	0.95	0.66	1.06	1.24	1.52	1.58	1.07	1.31	1.48	1.86	1.95
50	26	2.042	0.584	0.312	1.03	0.973	0.8	0.306	1.442	1.006	0.536	0.768	1.371	0.862	1.252	0.58	1.126	0.4	1.159	1.359		0.451	0.714	0.225	0.624	0.699	0.872	0.519	1.035	1.24	0.54	1.042	0.404	1.505	1.628	0.825	2.03	1.194	1.021	1.588

## Sheet: Tonal audiometry+THI
Number	Number_group	AC1_RE125	AC1_RE250	AC1_RE500	AC1_RE1000	AC1_RE2000	AC1_RE4000	AC1_RE8000	AC1_LE125	AC1_LE250	AC1_LE500	AC1_LE1000	AC1_LE2000	AC1_LE4000	AC1_LE8000		THI
1	1	15	15	20	25	15	10	15	10	15	20	30	15	20	20		50
2	2	10	5	5	5	5	5	5	15	20	20	30	45	60	85		36
3	3	10	5	5	10	20	25	55	10	5	5	10	25	30	55		60
4	4	15	5	5	5	10	5	20	5	0	0	5	25	30	45		24
5	5	10	5	5	5	35	30	25	10	0	0	5	15	35	60		10
6	6	20	20	15	20	10	15	20	20	20	20	30	30	40	55		84
7	7	0	0	0	0	0	0	20	5	0	0	0	0	5	10		46
8	8	5	10	20	25	20	20	35	10	15	20	20	20	30	40		68
9	9	10	5	5	5	10	30	15	10	5	5	5	10	40	15		92
10	10	15	5	10	30	50	60	50	40	45	40	20	25	50	55		14
11	11	10	5	0	5	0	15	15	5	0	0	0	5	15	20		24
12	12	10	5	5	5	0	10	15	5	5	0	5	10	20	25		24
13	13	20	15	10	10	15	10	20	25	15	25	35	30	35	55		46
14	14	10	5	5	5	0	10	15	15	10	5	10	0	10	10		34
15	15	15	5	5	5	5	35	10	10	5	5	5	10	25	20		56
16	16	10	10	10	5	20	30	30	5	5	10	15	45	25	50		44
17	17	10	5	10	10	30	40	25	5	5	15	15	25	25	20		4
18	18	15	15	15	10	15	25	75	60	65	70	65	50	65	75		64
19	19	10	5	10	10	40	65	0	15	5	10	5	30	55	0		44
20	20	90	100	120	120	120	120	100	15	10	0	5	10	5	20		64
21	21	15	10	10	15	25	30	45	10	15	10	15	35	50	45		44
22	22	0	0	5	10	10	5	30	5	5	10	20	15	35	25		49
23	23	5	10	0	0	5	0	0	10	5	0	0	5	0	5		24
24	24	0	5	0	0	0	0	0	0	5	5	0	0	0	0		84
25	1	15	10	10	10	10	10	20	15	10	10	10	10	5	20		74
26	2	0	0	0	0	0	0	15	5	5	0	0	0	0	5		24
27	3	20	15	10	5	5	10	20	20	20	15	10	10	20	20		32
28	4	20	25	25	20	20	35	65	20	25	25	20	25	40	65		70
29	5	10	10	0	5	5	5	10	10	10	0	5	0	5	5		82
30	6	10	10	15	10	15	30	5	15	5	10	10	15	30	15		24
31	7	15	15	5	5	5	15	20	20	10	10	10	15	50	40		21
32	8	15	15	15	10	5	20	20	15	15	10	10	20	35	50		48
33	9	15	15	10	10	10	15	20	15	15	10	20	20	15	20		52
34	10	5	45	40	40	25	25	30	10	50	45	55	10	15	15		56
35	11	10	10	10	10	5	45	70	5	5	5	5	5	40	65		18
36	12	20	10	10	10	10	40	25	0	5	0	5	10	30	35		36
37	13	15	10	15	10	20	65	70	15	10	10	20	15	35	45		22
38	14	10	5	5	5	5	10	5	5	5	5	5	5	10	5		46
39	15	20	20	30	50	45	75	85	15	15	20	35	55	70	75		28
40	16	30	30	25	15	15	35	70	20	15	20	15	15	45	55		50
41	17	15	10	5	15	20	50	55	15	15	5	5	5	35	40		48
42	18	5	0	0	0	0	45	25	5	0	0	0	0	35	50		76
43	19	10	10	10	15	25	25	40	20	15	15	30	35	40	60		94
44	20	0	0	5	10	5	5	10	5	5	0	5	5	15	10		48
45	21	15	5	10	20	15	15	5	15	10	20	15	25	35	30		14
46	22	10	5	5	5	0	10	15	15	10	5	5	0	0	5		92
47	23	10	5	5	5	10	70	45	10	10	10	10	5	50	45		38
48	24	10	5	5	5	10	25	20	5	5	5	10	15	20	25		40
49	25	15	10	10	5	10	5	5	15	10	15	10	15	10	25		26
50	26	10	10	20	20	20	10	25	15	10	20	15	35	10	35		32
